# Supplementary material for: Synthesis and crystal structure of topiramate azido­sulfate at 90 K and 298 K
Source: Acta Crystallogr E Crystallogr Commun. 2022 Sep 8;78(Pt 10):984–8. doi: 10.1107/S2056989022008799 (PMC9535817; doi:10.1107/S2056989022008799)
Supplement: Supplementary file 1 [file e-78-00984-sup1.cif]

##############################################################################
#                                                                            #
# This CIF contains the data in a paper accepted for publication in          #
# Acta Crystallographica Section E. It conforms to the requirements of       #
# Notes for Authors for Acta Crystallographica Section E, and has been       #
# peer reviewed under the auspices of the IUCr Commission on Journals.       #
#                                                                            #
# Full details of the Crystallographic Information File format               #
# are given in the paper "The Crystallographic Information File (CIF):       #
# a New Standard Archive File for Crystallography" by S. R. Hall, F. H.      #
# Allen and I. D. Brown [Acta Cryst. (1991), A47, 655-685].                  #
#                                                                            #
# The current version of the core CIF dictionary is obtainable from          #
# ftp://ftp.iucr.org/pub/cif_core.dic.                                       #
#                                                                            #
# Software is freely available for graphical display of the structure(s)     #
# in this CIF. For information consult the CIF software page                 #
# http://www.iucr.org/resources/cif/software.                                #
#                                                                            #
# This file may be used for bona fide research purposes within the           #
# scientific community so long as proper attribution is given to the journal # 
# article from which it was obtained.                                        #
#                                                                            #
##############################################################################
data_global
_audit_creation_method     'SHELXL-2019/2 and CIFFIX'
_journal_date_recd_electronic     2022-08-23
_journal_date_accepted     2022-09-02
_journal_name_full     'Acta Crystallographica, Section E'
_journal_year     2022
_journal_volume     78
_journal_issue     10
_journal_page_first     0
_journal_page_last     0
_journal_paper_category     GO
_journal_paper_doi     10.1107/S2056989022008799
_journal_coeditor_code     VM2271
_publ_contact_author_name     'Hemmige S. Yathirajan'
_publ_contact_author_address
;
Department of Studies in Chemistry
University of Mysore
Manasagangotri
Mysuru-570 006
India
;
_publ_contact_author_email
;
yathirajan@hotmail.com
;
_publ_section_title
;
Synthesis and crystal structure of topiramate azidosulfate at 90 K and 298 K
;
_publ_section_title_footnote     .
loop_
    _publ_author_name
    _publ_author_footnote
    _publ_author_address
    'Priyanka, Prabhakar' .
;
Department of Chemistry
B. N. M. Institute of Technology
Bengaluru-560 070
India
;
    'Jayanna, Bidarur K.' .
;
Department of Chemistry
B. N. M. Institute of Technology
Bengaluru-560 070
India
;
    'Kiran Kumar, Haruvegowda' .
;
Department of Studies in Chemistry
University of Mysore
Manasagangotri
Mysuru-570 006
India
;
    'Vinaya' .
;
Department of Studies in Chemistry
University of Mysore
Manasagangotri
Mysuru-570 006
India
;
    'Thayamma R. Divakara' .
;
T. John Institute of Technology
Bengaluru-560 083
India
;
    'Yathirajan, Hemmige S. ' .
;
Department of Studies in Chemistry
University of Mysore
Manasagangotri
Mysuru-570 006
India
;
    'Glidewell, Christopher' .
;
School of Chemistry
University of St Andrews
St Andrews
Fife KY16 9ST, UK
;
    'Parkin, Sean' .
;
Department of Chemistry
University of Kentucky
Lexington
KY, 40506-0055
USA
;
_publ_section_synopsis
;
The synthesis, crystal structure, absolute configuration, spectroscopic and
spectrometric details of topiramate azidosulfate, a precursor to the
anti-convulsant drug topiramate, are presented.
;
data_I-90K
_audit_creation_method     'SHELXL-2019/2 and CIFFIX'
_chemical_name_systematic
;
2,3:4,5-Bis-<i>O</i>-(1-methylethylidene)-\b-<i>D</i>-fructopyranose
azidosulfate
;
_chemical_name_common
;
Topiramate azidosulfate
;
_chemical_formula_moiety     'C12 H19 N3 O8 S'
_chemical_formula_sum     'C12 H19 N3 O8 S'
_chemical_formula_iupac     'C12 H19 N3 O8 S'
_chemical_formula_weight     365.36
_chemical_melting_point     ?
_chemical_absolute_configuration     ad
_space_group_crystal_system     orthorhombic
_space_group_name_H-M_alt     'P 21 21 21'
_space_group_name_Hall     'P 2ac 2ab'
loop_
    _space_group_symop_operation_xyz
    'x, y, z'
    '-x+1/2, -y, z+1/2'
    '-x, y+1/2, -z+1/2'
    'x+1/2, -y+1/2, -z'
_cell_length_a     7.9857(4)
_cell_length_b     9.0145(4)
_cell_length_c     22.1621(10)
_cell_angle_alpha     90
_cell_angle_beta     90
_cell_angle_gamma     90
_cell_volume     1595.39(13)
_cell_formula_units_Z     4
_cell_measurement_reflns_used     9985
_cell_measurement_theta_min     3.41
_cell_measurement_theta_max     27.50
_cell_measurement_temperature     90.0(2)
_exptl_crystal_description     'cut block'
_exptl_crystal_colour     colourless
_exptl_crystal_size_max     0.300
_exptl_crystal_size_mid     0.280
_exptl_crystal_size_min     0.200
_exptl_crystal_density_diffrn     1.521
_exptl_crystal_density_meas     ?
_exptl_crystal_density_method     ?
_exptl_crystal_F_000     768
_exptl_absorpt_coefficient_mu     0.251
_exptl_absorpt_correction_type     multi-scan
_exptl_absorpt_process_details
;
<i>SADABS</i> (Krause <i>et al.</i>,  2015)
;
_exptl_absorpt_correction_T_min     0.845
_exptl_absorpt_correction_T_max     0.958
_exptl_special_details
;
The crystal was mounted using polyisobutene oil on the tip of a fine glass
fibre, which was fastened in a copper mounting pin with electrical solder.
It was placed directly into the cold gas stream of a liquid-nitrogen based
cryostat (Hope, 1994; Parkin & Hope, 1998).
Diffraction data were collected with the crystal at 90K, which is standard
practice in this laboratory for the majority of flash-cooled crystals.
;
_diffrn_ambient_temperature     90.0(2)
_diffrn_source     'microsource'
_diffrn_radiation_type     MoK\a
_diffrn_radiation_wavelength     0.71073
_diffrn_measurement_device_type     'Bruker D8 Venture dual source'
_diffrn_measurement_method     '\f and \w scans'
_diffrn_detector_area_resol_mean     7.41
_diffrn_reflns_number     22942
_diffrn_reflns_av_R_equivalents     0.0308
_diffrn_reflns_av_unetI/netI     0.0214
_diffrn_reflns_theta_min     2.439
_diffrn_reflns_theta_max     27.488
_diffrn_reflns_theta_full     25.242
_diffrn_measured_fraction_theta_max     0.995
_diffrn_measured_fraction_theta_full     0.995
_diffrn_reflns_limit_h_min     -10
_diffrn_reflns_limit_h_max     10
_diffrn_reflns_limit_k_min     -11
_diffrn_reflns_limit_k_max     11
_diffrn_reflns_limit_l_min     -28
_diffrn_reflns_limit_l_max     28
_refine_special_details
;
Refinement progress was checked using <i>Platon</i> (Spek, 2020) and by
an <i>R</i>-tensor (Parkin, 2000). The final model was further checked
with the IUCr utility <i>checkCIF</i>.
;
_reflns_number_total     3662
_reflns_number_gt     3599
_reflns_threshold_expression     'I > 2\s(I)'
_refine_ls_structure_factor_coef     Fsqd
_refine_ls_matrix_type     full
_refine_ls_R_factor_all     0.0239
_refine_ls_R_factor_gt     0.0234
_refine_ls_wR_factor_gt     0.0598
_refine_ls_wR_factor_ref     0.0601
_refine_ls_goodness_of_fit_ref     1.071
_refine_ls_restrained_S_all     1.071
_refine_ls_number_reflns     3662
_refine_ls_number_parameters     221
_refine_ls_number_restraints     0
_refine_ls_hydrogen_treatment     constr
_refine_ls_weighting_scheme     calc
_refine_ls_weighting_details
              'w=1/[\s^2^(Fo^2^)+(0.0311P)^2^+0.3897P] where P=(Fo^2^+2Fc^2^)/3'
_atom_sites_solution_hydrogens     difmap
_atom_sites_solution_primary     direct
_atom_sites_solution_secondary     difmap
_refine_ls_shift/su_max     0.001
_refine_ls_shift/su_mean     0.000
_refine_diff_density_max     0.267
_refine_diff_density_min     -0.268
_refine_ls_extinction_method     none
_refine_ls_extinction_coef     .
_refine_ls_abs_structure_details
;
Flack <i>x</i> determined using 1497 quotients
[(<i>I</i>^+^)-(<i>I</i>^-^)]/[(<i>I</i>^+^)+(<i>I</i>^-^)]
(Parsons <i>et al.</i>,  2013)
;
_refine_ls_abs_structure_Flack     -0.006(18)
loop_
    _atom_type_symbol
    _atom_type_description
    _atom_type_scat_dispersion_real
    _atom_type_scat_dispersion_imag
    _atom_type_scat_source
    'C' 'C' 0.0033 0.0016
                         'International Tables Vol C Tables 4.2.6.8 and 6.1.1.4'
    'H' 'H' 0.0000 0.0000
                         'International Tables Vol C Tables 4.2.6.8 and 6.1.1.4'
    'N' 'N' 0.0061 0.0033
                         'International Tables Vol C Tables 4.2.6.8 and 6.1.1.4'
    'O' 'O' 0.0106 0.0060
                         'International Tables Vol C Tables 4.2.6.8 and 6.1.1.4'
    'S' 'S' 0.1246 0.1234
                         'International Tables Vol C Tables 4.2.6.8 and 6.1.1.4'
_computing_data_collection
;
<i>APEX3</i> (Bruker, 2016)
;
_computing_cell_refinement
;
<i>APEX3</i> (Bruker, 2016)
;
_computing_data_reduction
;
<i>APEX3</i> (Bruker, 2016)
;
_computing_structure_solution
;
<i>SHELXT</i> (Sheldrick, 2015a)
;
_computing_structure_refinement
;
<i>SHELXL2019/2</i> (Sheldrick, 2015b)
;
_computing_molecular_graphics
;
<i>XP</i> in <i>SHELXTL</i> (Sheldrick, 2008)
;
_computing_publication_material
;
<i>SHELXTL</i> (Sheldrick, 2008) and <i>publCIF</i> (Westrip,
2010)
;
loop_
    _atom_site_type_symbol
    _atom_site_label
    _atom_site_fract_x
    _atom_site_fract_y
    _atom_site_fract_z
    _atom_site_U_iso_or_equiv
    _atom_site_adp_type
    _atom_site_calc_flag
    _atom_site_occupancy
    _atom_site_disorder_assembly
    _atom_site_disorder_group
    S S1 0.74373(5) 0.79578(4) 0.39659(2) 0.01482(10) Uani d 1 . .
    O O1 0.68696(14) 0.40140(12) 0.39079(5) 0.0110(2) Uani d 1 . .
    O O2 0.37338(14) 0.30579(13) 0.44523(5) 0.0132(2) Uani d 1 . .
    O O3 0.29357(14) 0.40358(13) 0.35605(5) 0.0140(2) Uani d 1 . .
    O O4 0.61310(14) 0.21617(13) 0.27084(5) 0.0133(2) Uani d 1 . .
    O O5 0.82007(14) 0.37553(13) 0.29850(5) 0.0129(2) Uani d 1 . .
    O O6 0.79097(14) 0.66339(13) 0.35441(5) 0.0131(2) Uani d 1 . .
    O O7 0.89734(17) 0.84031(15) 0.42335(6) 0.0227(3) Uani d 1 . .
    O O8 0.63978(18) 0.89829(14) 0.36559(6) 0.0233(3) Uani d 1 . .
    N N1 0.61434(19) 0.72167(17) 0.44750(6) 0.0176(3) Uani d 1 . .
    N N2 0.6901(2) 0.63604(18) 0.48404(7) 0.0195(3) Uani d 1 . .
    N N3 0.7424(3) 0.5607(2) 0.51895(7) 0.0303(4) Uani d 1 . .
    C C1 0.6742(2) 0.42586(18) 0.32847(7) 0.0111(3) Uani d 1 . .
    C C2 0.5308(2) 0.34038(18) 0.29730(7) 0.0112(3) Uani d 1 . .
    H H2 0.478553 0.403202 0.265228 0.013 Uiso calc 1 . .
    C C3 0.39740(19) 0.28231(19) 0.33997(7) 0.0121(3) Uani d 1 . .
    H H3 0.329322 0.204201 0.319356 0.015 Uiso calc 1 . .
    C C4 0.46440(19) 0.22228(18) 0.40096(7) 0.0115(3) Uani d 1 . .
    H H4 0.440093 0.113922 0.405033 0.014 Uiso calc 1 . .
    C C5 0.6496(2) 0.25192(18) 0.40849(7) 0.0115(3) Uani d 1 . .
    H H5A 0.682113 0.236671 0.451149 0.014 Uiso calc 1 . .
    H H5B 0.714547 0.181756 0.383316 0.014 Uiso calc 1 . .
    C C6 0.2319(2) 0.36980(19) 0.41541(7) 0.0131(3) Uani d 1 . .
    C C7 0.0877(2) 0.2609(2) 0.41185(7) 0.0172(4) Uani d 1 . .
    H H7A -0.000562 0.301745 0.386016 0.026 Uiso calc 1 . .
    H H7B 0.042898 0.243492 0.452406 0.026 Uiso calc 1 . .
    H H7C 0.127531 0.166947 0.394831 0.026 Uiso calc 1 . .
    C C8 0.1871(2) 0.5135(2) 0.44592(8) 0.0196(4) Uani d 1 . .
    H H8A 0.285516 0.578470 0.446858 0.029 Uiso calc 1 . .
    H H8B 0.149912 0.493503 0.487260 0.029 Uiso calc 1 . .
    H H8C 0.096764 0.562297 0.423507 0.029 Uiso calc 1 . .
    C C9 0.7769(2) 0.26520(18) 0.25392(7) 0.0132(3) Uani d 1 . .
    C C10 0.8959(2) 0.1363(2) 0.25870(8) 0.0190(3) Uani d 1 . .
    H H10A 0.865031 0.060356 0.229074 0.028 Uiso calc 1 . .
    H H10B 0.889904 0.094120 0.299397 0.028 Uiso calc 1 . .
    H H10C 1.010288 0.170461 0.250730 0.028 Uiso calc 1 . .
    C C11 0.7748(2) 0.3354(2) 0.19133(7) 0.0187(3) Uani d 1 . .
    H H11A 0.748270 0.259460 0.161161 0.028 Uiso calc 1 . .
    H H11B 0.884938 0.378143 0.182579 0.028 Uiso calc 1 . .
    H H11C 0.689687 0.413681 0.190035 0.028 Uiso calc 1 . .
    C C12 0.6546(2) 0.59209(18) 0.32148(7) 0.0130(3) Uani d 1 . .
    H H12A 0.659331 0.619732 0.278277 0.016 Uiso calc 1 . .
    H H12B 0.545271 0.624352 0.337951 0.016 Uiso calc 1 . .
loop_
    _atom_site_aniso_label
    _atom_site_aniso_U_11
    _atom_site_aniso_U_22
    _atom_site_aniso_U_33
    _atom_site_aniso_U_12
    _atom_site_aniso_U_13
    _atom_site_aniso_U_23
    S1 0.01728(19) 0.01052(18) 0.01667(18) -0.00154(16) 0.00150(16) -0.00177(14)
    O1 0.0132(5) 0.0106(5) 0.0093(5) -0.0008(4) -0.0014(4) 0.0007(4)
    O2 0.0101(5) 0.0190(6) 0.0104(5) 0.0033(5) -0.0002(4) -0.0009(4)
    O3 0.0127(5) 0.0181(6) 0.0112(5) 0.0047(4) 0.0029(4) 0.0018(4)
    O4 0.0109(5) 0.0147(5) 0.0142(5) -0.0016(5) 0.0031(4) -0.0049(5)
    O5 0.0102(5) 0.0154(6) 0.0131(5) -0.0004(5) 0.0011(4) -0.0052(4)
    O6 0.0126(5) 0.0120(5) 0.0148(5) -0.0008(4) 0.0007(4) -0.0020(4)
    O7 0.0210(7) 0.0223(7) 0.0247(6) -0.0071(6) 0.0008(5) -0.0065(5)
    O8 0.0302(7) 0.0121(6) 0.0277(7) 0.0037(5) -0.0002(6) 0.0007(5)
    N1 0.0176(7) 0.0187(7) 0.0164(6) 0.0006(6) 0.0027(6) -0.0004(6)
    N2 0.0209(7) 0.0195(7) 0.0180(7) -0.0028(6) 0.0044(6) -0.0021(6)
    N3 0.0337(9) 0.0329(9) 0.0242(8) 0.0009(9) 0.0026(8) 0.0072(7)
    C1 0.0104(7) 0.0127(8) 0.0102(7) 0.0010(6) 0.0006(6) 0.0003(6)
    C2 0.0105(7) 0.0133(7) 0.0098(6) 0.0000(6) -0.0005(6) -0.0023(6)
    C3 0.0095(7) 0.0155(8) 0.0114(6) -0.0002(7) -0.0003(6) -0.0017(6)
    C4 0.0117(7) 0.0118(7) 0.0111(7) 0.0002(6) 0.0008(6) -0.0005(6)
    C5 0.0112(7) 0.0102(7) 0.0131(7) 0.0008(6) 0.0002(5) 0.0024(6)
    C6 0.0106(7) 0.0187(8) 0.0102(6) 0.0028(7) 0.0006(6) 0.0012(5)
    C7 0.0114(7) 0.0264(9) 0.0140(7) -0.0016(7) 0.0000(6) 0.0015(7)
    C8 0.0210(8) 0.0187(9) 0.0190(8) 0.0051(7) 0.0052(7) -0.0005(7)
    C9 0.0114(7) 0.0151(7) 0.0130(7) -0.0026(6) 0.0028(6) -0.0042(6)
    C10 0.0159(8) 0.0192(8) 0.0217(8) 0.0028(7) 0.0026(7) -0.0053(7)
    C11 0.0174(8) 0.0256(9) 0.0132(7) -0.0033(7) 0.0025(6) -0.0014(6)
    C12 0.0138(8) 0.0122(7) 0.0130(7) -0.0005(6) -0.0021(6) 0.0002(6)
_geom_special_details
;
 All esds (except the esd in the dihedral angle between two l.s. planes)
 are estimated using the full covariance matrix.  The cell esds are taken
 into account individually in the estimation of esds in distances, angles
 and torsion angles; correlations between esds in cell parameters are only
 used when they are defined by crystal symmetry.  An approximate (isotropic)
 treatment of cell esds is used for estimating esds involving l.s. planes.
;
loop_
    _geom_bond_atom_site_label_1
    _geom_bond_atom_site_label_2
    _geom_bond_site_symmetry_2
    _geom_bond_distance
    _geom_bond_publ_flag
    S1 O8 . 1.4195(14) ?
    S1 O7 . 1.4205(14) ?
    S1 O6 . 1.5622(12) ?
    S1 N1 . 1.6694(15) ?
    O1 C1 . 1.4022(18) ?
    O1 C5 . 1.4347(19) ?
    O2 C6 . 1.4306(19) ?
    O2 C4 . 1.4345(18) ?
    O3 C3 . 1.4176(19) ?
    O3 C6 . 1.4373(18) ?
    O4 C2 . 1.4245(19) ?
    O4 C9 . 1.4306(18) ?
    O5 C1 . 1.4156(19) ?
    O5 C9 . 1.4436(19) ?
    O6 C12 . 1.4600(19) ?
    N1 N2 . 1.272(2) ?
    N2 N3 . 1.111(2) ?
    C1 C12 . 1.515(2) ?
    C1 C2 . 1.543(2) ?
    C2 C3 . 1.518(2) ?
    C2 H2 . 1.0000 ?
    C3 C4 . 1.551(2) ?
    C3 H3 . 1.0000 ?
    C4 C5 . 1.512(2) ?
    C4 H4 . 1.0000 ?
    C5 H5A . 0.9900 ?
    C5 H5B . 0.9900 ?
    C6 C8 . 1.505(2) ?
    C6 C7 . 1.515(2) ?
    C7 H7A . 0.9800 ?
    C7 H7B . 0.9800 ?
    C7 H7C . 0.9800 ?
    C8 H8A . 0.9800 ?
    C8 H8B . 0.9800 ?
    C8 H8C . 0.9800 ?
    C9 C10 . 1.505(2) ?
    C9 C11 . 1.525(2) ?
    C10 H10A . 0.9800 ?
    C10 H10B . 0.9800 ?
    C10 H10C . 0.9800 ?
    C11 H11A . 0.9800 ?
    C11 H11B . 0.9800 ?
    C11 H11C . 0.9800 ?
    C12 H12A . 0.9900 ?
    C12 H12B . 0.9900 ?
loop_
    _geom_angle_atom_site_label_1
    _geom_angle_atom_site_label_2
    _geom_angle_atom_site_label_3
    _geom_angle_site_symmetry_1
    _geom_angle_site_symmetry_3
    _geom_angle
    _geom_angle_publ_flag
    O8 S1 O7 . . 121.55(8) ?
    O8 S1 O6 . . 110.42(7) ?
    O7 S1 O6 . . 104.91(7) ?
    O8 S1 N1 . . 103.04(8) ?
    O7 S1 N1 . . 111.43(8) ?
    O6 S1 N1 . . 104.37(7) ?
    C1 O1 C5 . . 113.70(12) ?
    C6 O2 C4 . . 107.21(11) ?
    C3 O3 C6 . . 105.50(12) ?
    C2 O4 C9 . . 106.66(12) ?
    C1 O5 C9 . . 110.20(12) ?
    C12 O6 S1 . . 117.09(10) ?
    N2 N1 S1 . . 112.27(12) ?
    N3 N2 N1 . . 173.36(19) ?
    O1 C1 O5 . . 110.61(13) ?
    O1 C1 C12 . . 105.31(13) ?
    O5 C1 C12 . . 110.74(13) ?
    O1 C1 C2 . . 114.60(13) ?
    O5 C1 C2 . . 103.91(12) ?
    C12 C1 C2 . . 111.80(13) ?
    O4 C2 C3 . . 108.01(13) ?
    O4 C2 C1 . . 103.56(12) ?
    C3 C2 C1 . . 114.46(13) ?
    O4 C2 H2 . . 110.2 ?
    C3 C2 H2 . . 110.2 ?
    C1 C2 H2 . . 110.2 ?
    O3 C3 C2 . . 107.54(13) ?
    O3 C3 C4 . . 104.57(12) ?
    C2 C3 C4 . . 114.90(13) ?
    O3 C3 H3 . . 109.9 ?
    C2 C3 H3 . . 109.9 ?
    C4 C3 H3 . . 109.9 ?
    O2 C4 C5 . . 109.11(13) ?
    O2 C4 C3 . . 103.78(12) ?
    C5 C4 C3 . . 111.83(13) ?
    O2 C4 H4 . . 110.6 ?
    C5 C4 H4 . . 110.6 ?
    C3 C4 H4 . . 110.6 ?
    O1 C5 C4 . . 109.82(13) ?
    O1 C5 H5A . . 109.7 ?
    C4 C5 H5A . . 109.7 ?
    O1 C5 H5B . . 109.7 ?
    C4 C5 H5B . . 109.7 ?
    H5A C5 H5B . . 108.2 ?
    O2 C6 O3 . . 103.74(12) ?
    O2 C6 C8 . . 109.11(13) ?
    O3 C6 C8 . . 108.07(14) ?
    O2 C6 C7 . . 111.28(13) ?
    O3 C6 C7 . . 110.49(13) ?
    C8 C6 C7 . . 113.64(14) ?
    C6 C7 H7A . . 109.5 ?
    C6 C7 H7B . . 109.5 ?
    H7A C7 H7B . . 109.5 ?
    C6 C7 H7C . . 109.5 ?
    H7A C7 H7C . . 109.5 ?
    H7B C7 H7C . . 109.5 ?
    C6 C8 H8A . . 109.5 ?
    C6 C8 H8B . . 109.5 ?
    H8A C8 H8B . . 109.5 ?
    C6 C8 H8C . . 109.5 ?
    H8A C8 H8C . . 109.5 ?
    H8B C8 H8C . . 109.5 ?
    O4 C9 O5 . . 104.59(11) ?
    O4 C9 C10 . . 108.69(14) ?
    O5 C9 C10 . . 109.45(13) ?
    O4 C9 C11 . . 110.88(13) ?
    O5 C9 C11 . . 109.83(13) ?
    C10 C9 C11 . . 113.04(14) ?
    C9 C10 H10A . . 109.5 ?
    C9 C10 H10B . . 109.5 ?
    H10A C10 H10B . . 109.5 ?
    C9 C10 H10C . . 109.5 ?
    H10A C10 H10C . . 109.5 ?
    H10B C10 H10C . . 109.5 ?
    C9 C11 H11A . . 109.5 ?
    C9 C11 H11B . . 109.5 ?
    H11A C11 H11B . . 109.5 ?
    C9 C11 H11C . . 109.5 ?
    H11A C11 H11C . . 109.5 ?
    H11B C11 H11C . . 109.5 ?
    O6 C12 C1 . . 107.89(13) ?
    O6 C12 H12A . . 110.1 ?
    C1 C12 H12A . . 110.1 ?
    O6 C12 H12B . . 110.1 ?
    C1 C12 H12B . . 110.1 ?
    H12A C12 H12B . . 108.4 ?
loop_
    _geom_torsion_atom_site_label_1
    _geom_torsion_atom_site_label_2
    _geom_torsion_atom_site_label_3
    _geom_torsion_atom_site_label_4
    _geom_torsion_site_symmetry_1
    _geom_torsion_site_symmetry_2
    _geom_torsion_site_symmetry_3
    _geom_torsion_site_symmetry_4
    _geom_torsion
    _geom_torsion_publ_flag
    O8 S1 O6 C12 . . . . -48.73(13) ?
    O7 S1 O6 C12 . . . . 178.68(11) ?
    N1 S1 O6 C12 . . . . 61.39(12) ?
    O8 S1 N1 N2 . . . . -173.57(13) ?
    O7 S1 N1 N2 . . . . -41.67(15) ?
    O6 S1 N1 N2 . . . . 71.03(13) ?
    C5 O1 C1 O5 . . . . -80.38(16) ?
    C5 O1 C1 C12 . . . . 159.94(12) ?
    C5 O1 C1 C2 . . . . 36.65(18) ?
    C9 O5 C1 O1 . . . . 121.68(13) ?
    C9 O5 C1 C12 . . . . -121.96(14) ?
    C9 O5 C1 C2 . . . . -1.77(16) ?
    C9 O4 C2 C3 . . . . -154.60(12) ?
    C9 O4 C2 C1 . . . . -32.84(15) ?
    O1 C1 C2 O4 . . . . -99.81(14) ?
    O5 C1 C2 O4 . . . . 21.00(15) ?
    C12 C1 C2 O4 . . . . 140.47(13) ?
    O1 C1 C2 C3 . . . . 17.5(2) ?
    O5 C1 C2 C3 . . . . 138.33(14) ?
    C12 C1 C2 C3 . . . . -102.20(16) ?
    C6 O3 C3 C2 . . . . -150.97(12) ?
    C6 O3 C3 C4 . . . . -28.39(15) ?
    O4 C2 C3 O3 . . . . -167.78(12) ?
    C1 C2 C3 O3 . . . . 77.46(16) ?
    O4 C2 C3 C4 . . . . 76.26(16) ?
    C1 C2 C3 C4 . . . . -38.49(19) ?
    C6 O2 C4 C5 . . . . 136.56(13) ?
    C6 O2 C4 C3 . . . . 17.21(15) ?
    O3 C3 C4 O2 . . . . 6.99(15) ?
    C2 C3 C4 O2 . . . . 124.63(14) ?
    O3 C3 C4 C5 . . . . -110.49(14) ?
    C2 C3 C4 C5 . . . . 7.15(19) ?
    C1 O1 C5 C4 . . . . -70.46(16) ?
    O2 C4 C5 O1 . . . . -69.49(16) ?
    C3 C4 C5 O1 . . . . 44.74(17) ?
    C4 O2 C6 O3 . . . . -35.14(15) ?
    C4 O2 C6 C8 . . . . -150.14(14) ?
    C4 O2 C6 C7 . . . . 83.68(15) ?
    C3 O3 C6 O2 . . . . 39.69(15) ?
    C3 O3 C6 C8 . . . . 155.43(13) ?
    C3 O3 C6 C7 . . . . -79.67(16) ?
    C2 O4 C9 O5 . . . . 32.11(15) ?
    C2 O4 C9 C10 . . . . 148.94(13) ?
    C2 O4 C9 C11 . . . . -86.21(15) ?
    C1 O5 C9 O4 . . . . -18.10(16) ?
    C1 O5 C9 C10 . . . . -134.40(14) ?
    C1 O5 C9 C11 . . . . 100.94(15) ?
    S1 O6 C12 C1 . . . . -133.17(11) ?
    O1 C1 C12 O6 . . . . 52.54(16) ?
    O5 C1 C12 O6 . . . . -67.06(16) ?
    C2 C1 C12 O6 . . . . 177.58(12) ?
loop_
    _geom_hbond_atom_site_label_D
    _geom_hbond_atom_site_label_H
    _geom_hbond_atom_site_label_A
    _geom_hbond_site_symmetry_A
    _geom_hbond_distance_DH
    _geom_hbond_distance_HA
    _geom_hbond_distance_DA
    _geom_hbond_angle_DHA
    _geom_hbond_publ_flag
    C7 H7A O1 1_455 0.98 2.65 3.473(2) 141.3 no
    C7 H7A O5 1_455 0.98 2.50 3.456(2) 164.8 no
    C5 H5B O8 1_545 0.99 2.65 3.328(2) 125.5 no
    C12 H12A O4 3_655 0.99 2.58 3.163(2) 117.4 no
_shelx_space_group_comment
;
The symmetry employed for this shelxl refinement is uniquely defined
by the following loop, which should always be used as a source of
symmetry information in preference to the above space-group names.
They are only intended as comments.
;
_shelx_estimated_absorpt_T_min     0.929
_shelx_estimated_absorpt_T_max     0.952
_shelx_hkl_file
;
  -1   0   0 0.89390 0.53788   3
  -1   0   0 2.13709 0.73046   4
  -1   0   0 0.74332 0.59191   5
   1   0   0 1.21233 0.69464   3
   1   0   0 2.21444 0.77092   4
   1   0   0 2.67824 0.80098   5
   3   0   0 1.15554 1.16892   3
   3   0   0 0.18978 1.18270   4
  -3   0   0 -1.0510 0.94283   5
  -3   0   0 2.26603 1.42264   4
  -3   0   0 2.87080 1.58575   3
   4   0   0 562.460 21.6661   4
  -4   0   0 513.971 21.0282   5
  -4   0   0 560.295 21.4165   4
  -4   0   0 536.959 21.5113   3
   4   0   0 494.409 20.1597   3
   5   0   0 2.64483 2.05422   3
  -5   0   0 8.01089 3.36194   4
  -5   0   0 10.3160 3.02465   5
   5   0   0 9.92279 3.55875   4
  -5   0   0 5.30610 3.14467   3
  -6   0   0 453.875 22.3129   3
  -6   0   0 437.454 21.0316   4
   6   0   0 459.233 21.8154   4
  -7   0   0 5.24140 3.47045   5
  -7   0   0 10.1161 5.48311   3
   7   0   0 15.0839 5.65125   4
  -7   0   0 21.6825 5.80602   4
   8   0   0 543.338 27.8417   4
  -8   0   0 514.075 28.1108   3
  -9   0   0 4.18819 4.45418   2
  -9   0   0 -0.1806 4.10420   5
  -9   0   0 12.1413 6.62653   3
   9   0   0 -1.1592 2.92904   4
  10   0   0 49.3126 10.5548   4
 -10   0   0 70.1279 10.6521   5
 -10   0   0 59.2623 8.97798   2
 -10   0   0 54.4990 10.8958   3
   0  -1   0 0.14761 0.39658   4
   0   1   0 0.57835 0.43955   4
   0  -1   0 0.58849 0.50974   2
   0   1   0 0.42684 0.39802   2
   0  -1   0 0.42767 0.28093   5
  -1   1   0 295.077 9.06444   4
  -1  -1   0 301.514 10.7994   4
  -1  -1   0 287.793 9.54399   3
   1   1   0 311.244 10.2869   5
   1   1   0 282.933 9.50974   3
  -1   1   0 305.937 9.69976   5
  -1   1   0 285.930 9.31247   5
   1   1   0 298.145 10.8664   4
   1  -1   0 294.893 9.06224   4
   1  -1   0 304.344 9.57748   5
  -1   1   0 288.240 9.77298   2
  -1   1   0 275.149 10.5958   3
   1  -1   0 307.394 9.84434   2
   1  -1   0 295.228 10.7552   3
  -1  -1   0 289.946 10.2572   5
   2   1   0 1860.78 90.7603   1
  -2   1   0 2474.87 99.9247   1
  -2  -1   0 2173.37 97.4169   1
   2  -1   0 1981.40 92.9935   1
   3   1   0 1688.20 48.8207   3
  -3   1   0 1611.25 49.4528   5
  -3   1   0 1557.64 48.3617   5
  -3  -1   0 1603.78 49.3160   3
  -3   1   0 1628.12 48.5166   2
  -3   1   0 1634.86 48.8535   4
   3  -1   0 1609.48 48.8635   4
  -3   1   0 1638.18 50.9633   3
   3  -1   0 1605.49 50.1799   3
  -3  -1   0 1512.22 49.8928   5
  -3  -1   0 1671.04 50.9555   4
   3   1   0 1662.86 51.1724   4
  -4  -1   0 686.125 25.4967   4
   4  -1   0 654.901 24.6243   3
   4   1   0 636.312 25.3706   4
  -4   1   0 661.562 23.6416   4
  -4  -1   0 632.624 24.0866   3
  -4   1   0 614.860 22.7503   5
  -4   1   0 595.133 23.6321   5
  -4  -1   0 668.684 24.9894   5
   4   1   0 702.039 23.5949   3
   4  -1   0 672.972 23.8693   4
  -4   1   0 568.551 27.2111   3
  -5   1   0 11.7099 3.29223   4
  -5  -1   0 18.0142 4.31697   3
   5  -1   0 13.0318 3.62083   3
  -5   1   0 12.3507 3.77823   5
   5   1   0 12.7947 3.28962   3
  -5   1   0 12.6105 4.20743   3
   5  -1   0 20.5077 4.23979   4
  -5  -1   0 19.3044 4.60261   5
   5   1   0 16.2838 4.23009   4
  -5   1   0 13.2577 3.26014   5
  -5  -1   0 12.4740 4.03354   4
   6  -1   0 7.50131 3.14394   4
   6   1   0 8.55301 3.93885   4
  -6   1   0 10.5823 3.72351   5
  -6   1   0 20.5188 4.59407   5
  -6  -1   0 12.1879 4.69463   4
  -6   1   0 10.6519 3.66713   2
  -6  -1   0 10.3665 3.76872   5
  -6   1   0 11.8090 4.99271   3
  -6   1   0 5.99789 3.48818   4
  -6  -1   0 17.6468 5.06467   3
   6   1   0 10.8928 3.76453   3
  -7  -1   0 1605.60 58.5425   4
   7  -1   0 1752.16 58.1682   4
  -7   1   0 1591.59 59.9733   3
  -7   1   0 1587.00 56.5009   4
  -7   1   0 1669.77 55.5994   2
  -7  -1   0 1701.04 59.6123   3
  -7   1   0 1590.90 56.6183   5
  -7   1   0 1720.52 55.9525   5
   7   1   0 1681.92 60.0256   4
  -8   1   0 39.1796 6.48644   4
  -8   1   0 58.3268 10.5357   3
  -8  -1   0 35.7299 8.55769   3
   8   1   0 58.2780 12.3378   4
   8  -1   0 50.1774 8.62699   4
  -8   1   0 47.9675 7.84739   2
  -8   1   0 43.7601 7.12937   5
  -9   1   0 33.6698 6.84128   2
  -9  -1   0 58.1503 8.57769   5
  -9   1   0 50.9231 8.72799   5
   9   1   0 41.1063 9.01965   4
  -9  -1   0 48.9572 8.87591   3
  -9   1   0 41.7256 10.3129   3
 -10   1   0 288.108 18.5702   2
 -10  -1   0 267.953 21.5273   3
 -10   1   0 243.450 17.2972   5
  10  -1   0 263.635 19.5532   4
  10   1   0 280.007 21.4016   4
 -10  -1   0 282.996 19.0340   5
  -1   2   0 469.962 15.5588   2
  -1  -2   0 462.479 15.6874   2
  -1  -2   0 457.560 16.4752   4
   1   2   0 445.008 15.5497   2
   1  -2   0 465.000 14.4787   5
  -1   2   0 481.726 13.9496   5
  -1  -2   0 487.600 15.6605   5
  -1   2   0 463.652 13.7210   5
   1   2   0 475.417 15.2679   5
   1  -2   0 473.964 15.5993   2
   1   2   0 453.402 16.5650   4
   1  -2   0 479.947 16.8544   3
  -2   2   0 96.7774 6.72381   3
  -2  -2   0 101.470 6.22392   5
  -2  -2   0 106.355 6.72125   4
  -2  -2   0 93.3461 5.39345   2
   2   2   0 88.0039 4.91381   3
  -2   2   0 106.233 4.79041   5
   2  -2   0 94.8770 5.27422   2
   2  -2   0 95.3924 5.02212   5
  -2   2   0 100.466 4.31395   4
  -2   2   0 106.846 5.16744   5
   2   2   0 89.8998 6.44025   4
   2  -2   0 89.0808 6.21513   3
  -2   2   0 94.4154 5.40097   2
  -2  -2   0 88.5309 4.91615   3
  -3   2   0 161.464 8.03699   2
   3  -2   0 167.875 7.46567   4
  -3  -2   0 160.390 8.22976   3
   3  -2   0 164.726 8.18423   5
  -3  -2   0 153.460 9.73575   4
  -3   2   0 163.169 7.56229   5
   3   2   0 157.080 7.67856   3
   3  -2   0 159.239 9.54606   3
  -3   2   0 166.381 8.11559   5
  -3   2   0 156.211 7.28591   4
  -3  -2   0 142.737 8.83487   5
  -3   2   0 156.757 9.84486   3
   3   2   0 168.858 10.3376   4
   4  -2   0 123.960 8.81436   3
  -4   2   0 116.537 7.00138   4
  -4   2   0 127.349 9.41558   3
  -4  -2   0 111.775 8.38749   5
   4   2   0 107.697 9.19248   4
  -4  -2   0 110.177 8.73015   4
   4  -2   0 110.950 6.97169   4
  -4   2   0 122.686 7.59411   2
  -4   2   0 122.325 7.83526   5
  -4  -2   0 130.688 8.05783   3
  -4   2   0 114.438 7.11337   5
   4   2   0 115.134 7.07375   3
  -5  -2   0 130.657 9.76946   3
   5   2   0 146.570 11.7898   4
   5  -2   0 156.051 10.7109   3
   5  -2   0 147.133 9.22852   4
  -5   2   0 148.508 9.03539   5
  -5  -2   0 163.126 11.6676   4
   5   2   0 144.728 8.88928   3
  -5   2   0 142.392 11.5480   3
  -5  -2   0 145.034 10.5122   5
  -5   2   0 150.191 10.4005   4
  -5   2   0 152.268 9.30002   2
  -5   2   0 143.058 9.35900   5
  -6   2   0 2689.13 82.9867   5
  -6  -2   0 2700.57 86.6387   4
   6  -2   0 2616.39 84.7051   3
  -6   2   0 2682.06 87.5804   3
   6   2   0 2695.47 87.4751   4
  -6   2   0 2616.91 81.8919   2
  -6  -2   0 2722.73 84.7956   3
   6  -2   0 2673.12 82.3889   4
  -6  -2   0 2616.78 85.2747   5
  -6   2   0 2686.52 81.5519   5
   6   2   0 2757.75 82.3761   3
  -6   2   0 2637.82 82.0073   4
  -7   2   0 1.24643 2.36972   2
   7   2   0 -2.8527 4.53749   4
  -7   2   0 0.13788 3.30171   5
  -7   2   0 4.29156 2.92193   5
  -7  -2   0 -1.4214 2.63422   3
   7  -2   0 0.45976 2.27639   4
  -7   2   0 -0.8846 2.95363   3
  -7   2   0 5.27646 3.58209   4
  -8   2   0 1674.34 56.9605   2
  -8  -2   0 1583.25 60.1098   3
   8   2   0 1769.25 63.4602   4
  -8   2   0 1583.38 62.6069   3
  -8   2   0 1616.88 55.7445   5
   8  -2   0 1637.21 57.5527   4
  -8   2   0 1615.42 56.6454   4
  -9  -2   0 29.9972 7.64728   3
  -9   2   0 28.0985 7.21876   2
   9   2   0 25.6416 7.17128   4
  -9   2   0 32.2931 7.01207   5
  -9   2   0 21.9366 8.41776   3
   9  -2   0 33.4070 7.52251   4
 -10   2   0 8.08482 4.34280   5
 -10   2   0 10.4700 5.80233   2
 -10  -2   0 5.44730 4.88711   3
  10   2   0 7.74113 7.49972   4
  10  -2   0 12.5450 5.50456   4
 -10   2   0 11.5703 7.71036   3
   0  -3   0 -0.0863 0.75975   5
   0   3   0 1.42956 0.98402   4
   0  -3   0 1.32184 0.91791   4
   0  -3   0 2.13030 1.27048   2
   0   3   0 0.53959 0.97705   2
   1  -3   0 56.8040 4.16138   2
   1   3   0 49.8574 4.45880   4
   1   3   0 58.4868 4.23968   2
  -1   3   0 59.3636 3.14314   4
  -1  -3   0 61.2727 4.38180   2
  -1  -3   0 58.3482 4.62112   4
  -1   3   0 59.2472 4.41573   2
   1  -3   0 56.5063 3.19988   5
   1  -3   0 60.1093 5.02057   3
  -1  -3   0 52.7826 3.94620   5
   2  -3   0 1958.18 59.0395   2
  -2   3   0 2091.51 62.1276   3
  -2  -3   0 1977.99 59.8325   5
  -2   3   0 2073.37 59.3220   2
  -2   3   0 2049.03 56.2277   4
  -2  -3   0 1916.87 59.5726   2
  -2  -3   0 1866.72 63.1596   4
  -2   3   0 2014.43 56.5234   5
  -3  -3   0 919.962 33.1193   4
  -3  -3   0 934.345 31.7666   5
  -3  -3   0 890.704 29.6294   3
   3  -3   0 909.857 32.8259   3
   3  -3   0 862.632 29.7794   5
  -3   3   0 935.442 28.0992   5
  -3  -3   0 936.482 30.7615   2
  -3   3   0 885.164 27.5282   4
  -3   3   0 898.077 30.1308   2
  -3   3   0 928.132 28.7630   5
  -4  -3   0 124.728 9.98554   4
  -4   3   0 117.839 7.22669   5
   4  -3   0 118.610 9.12968   3
   4   3   0 102.778 9.23535   4
   4  -3   0 109.007 6.36883   4
   4   3   0 117.457 7.15720   3
  -4  -3   0 116.242 7.97153   2
  -4   3   0 110.662 7.56315   2
   4  -3   0 100.492 7.16685   5
  -4  -3   0 117.791 9.05812   5
  -4   3   0 114.590 6.51639   5
  -4   3   0 97.8754 9.47610   3
  -4   3   0 110.892 6.21137   4
  -5   3   0 105.892 7.83336   5
   5  -3   0 106.893 9.76538   3
   5  -3   0 114.083 7.29321   4
  -5   3   0 102.403 6.91851   4
   5   3   0 113.212 10.3953   4
  -5  -3   0 104.546 8.22819   3
  -5  -3   0 102.884 9.44912   5
  -5   3   0 112.639 8.08230   2
   5   3   0 107.342 7.45793   3
  -5  -3   0 95.2032 9.32504   4
  -5   3   0 113.029 10.3581   3
  -6  -3   0 282.526 17.2092   5
  -6   3   0 268.959 13.6412   5
   6  -3   0 297.977 14.1953   4
  -6   3   0 268.853 14.4820   2
  -6  -3   0 271.922 15.8070   3
   6  -3   0 258.619 16.4851   3
  -6   3   0 275.753 14.4083   5
  -6   3   0 257.537 17.5463   3
   6   3   0 262.380 18.0794   4
  -6   3   0 280.253 13.7557   4
  -6  -3   0 274.463 17.2834   4
  -7   3   0 4850.52 136.555   4
  -7   3   0 4399.04 144.831   3
  -7   3   0 4603.15 137.542   2
  -7  -3   0 4561.44 140.301   3
   7  -3   0 4728.86 136.755   4
  -7   3   0 4588.46 135.512   5
   7   3   0 4627.79 152.265   4
  -8   3   0 45.9418 7.95770   2
  -8  -3   0 53.1511 8.73099   3
   8   3   0 53.3904 10.2380   4
  -8   3   0 39.4007 9.78124   3
   8  -3   0 55.4485 7.64085   4
  -8   3   0 40.0568 6.77776   4
  -8   3   0 53.8423 6.84026   5
  -9  -3   0 387.215 24.7827   3
  -9   3   0 372.916 19.5367   5
   9   3   0 402.603 26.2941   4
  -9   3   0 400.469 26.7590   3
  -9   3   0 337.777 19.5788   4
   9  -3   0 391.546 21.0659   4
  -9   3   0 355.373 20.5977   2
 -10  -3   0 143.883 16.0557   3
 -10   3   0 164.960 17.7976   3
 -10   3   0 162.211 13.8120   2
  10   3   0 182.167 18.2366   4
 -10   3   0 160.908 12.9883   5
  10  -3   0 138.168 15.5174   4
   0  -4   0 2878.96 84.4386   2
  -1  -4   0 734.844 26.6940   4
  -1  -4   0 775.313 25.4481   5
   1   4   0 772.546 26.2928   2
   1  -4   0 829.521 28.7536   2
  -1   4   0 779.639 26.2576   2
   1  -4   0 796.320 24.2104   5
   1  -4   0 785.794 30.7992   3
  -1  -4   0 763.902 26.5136   2
  -1   4   0 761.392 24.2019   4
   1   4   0 734.785 27.0805   4
   2  -4   0 1658.83 54.7625   3
   2   4   0 1769.82 55.0622   4
  -2  -4   0 1695.47 52.5903   2
  -2   4   0 1692.23 48.2161   4
   2  -4   0 1714.67 50.4326   5
  -2   4   0 1743.41 52.2174   2
  -2  -4   0 1670.18 54.1036   4
  -2  -4   0 1685.13 52.3264   5
  -2  -4   0 1661.54 50.8551   3
   2  -4   0 1682.91 52.1265   2
  -3   4   0 792.629 30.8248   3
  -3  -4   0 794.613 28.5900   5
   3  -4   0 796.045 27.4150   2
  -3  -4   0 768.912 27.8715   2
  -3  -4   0 773.573 26.4316   3
   3  -4   0 791.959 30.4944   3
  -3  -4   0 785.223 30.1199   4
  -3   4   0 729.297 27.0390   2
  -3   4   0 768.977 23.2526   5
  -3   4   0 776.429 22.9759   5
  -3   4   0 794.348 23.2508   4
   3   4   0 767.561 30.6596   4
   4  -4   0 17.5385 4.32520   3
  -4   4   0 16.2060 2.17727   4
  -4  -4   0 8.61978 2.86012   2
   4   4   0 18.1323 5.49105   4
  -4   4   0 14.0661 3.20424   2
  -4   4   0 17.8401 2.83265   5
  -4  -4   0 17.0709 4.27007   4
  -4   4   0 17.1393 2.69156   5
  -4  -4   0 11.1738 3.52295   5
  -4  -4   0 16.3256 3.62401   3
   4  -4   0 16.4571 3.32874   2
  -4   4   0 28.5550 5.71197   3
  -5   4   0 9.17819 2.55974   5
   5  -4   0 7.69856 3.73102   3
  -5   4   0 6.58860 3.95687   3
   5  -4   0 6.33608 2.78200   5
  -5   4   0 6.95466 3.64120   2
  -5  -4   0 9.55268 3.33833   2
  -5  -4   0 9.30969 4.85372   4
   5   4   0 12.1524 3.72728   3
   5   4   0 8.81707 4.97714   4
  -5  -4   0 7.48355 3.11546   5
  -5   4   0 11.1027 2.86285   5
  -5   4   0 10.0705 2.29993   4
  -5  -4   0 8.43218 2.96944   3
  -6   4   0 892.040 30.1229   4
  -6   4   0 880.698 30.9856   5
   6   4   0 818.241 31.6999   3
  -6   4   0 883.672 33.1100   2
  -6  -4   0 893.394 34.1656   3
  -6   4   0 927.603 30.5589   5
  -6   4   0 893.008 38.6265   3
   6   4   0 859.367 38.4380   4
  -7   4   0 35.3326 5.57385   5
  -7   4   0 27.5399 5.52710   2
  -7  -4   0 30.0059 6.77825   3
   7   4   0 33.4208 8.00674   4
  -7   4   0 38.6167 8.73131   3
  -7   4   0 27.2547 4.51902   4
  -7   4   0 19.8559 4.43652   5
  -8   4   0 563.253 25.5056   5
  -8  -4   0 505.094 26.4279   3
   8   4   0 528.274 30.8192   4
  -8   4   0 481.714 21.3007   5
  -8   4   0 510.615 21.9169   4
  -8   4   0 490.412 29.6088   3
  -9   4   0 29.9386 6.65361   2
  -9   4   0 26.0655 5.55741   4
  -9   4   0 20.8273 5.04513   5
  -9   4   0 21.2029 7.40976   3
  -9  -4   0 19.2884 7.23717   3
   0   5   0 10.1922 2.89826   2
   0   5   0 10.4675 2.43972   4
   0  -5   0 7.59266 2.18881   4
   0  -5   0 1.43334 2.25134   2
   0  -5   0 5.95326 1.71141   5
   1  -5   0 3884.26 112.730   2
  -1  -5   0 3734.36 112.791   4
   1  -5   0 3994.96 115.447   3
  -1  -5   0 3857.82 113.000   2
   2  -5   0 116.316 9.53035   3
  -2   5   0 113.851 7.75569   2
   2  -5   0 112.526 7.70371   2
   2   5   0 129.322 9.81520   4
  -2  -5   0 114.492 8.64944   4
  -2   5   0 114.719 5.31163   4
   2   5   0 105.547 7.62553   2
  -2  -5   0 120.566 7.80998   5
   2  -5   0 119.080 6.79104   5
  -2  -5   0 106.967 8.10103   2
  -3  -5   0 111.313 8.04517   2
  -3  -5   0 93.5441 7.92833   5
  -3   5   0 103.343 3.89200   4
   3  -5   0 93.6868 6.83696   5
   3   5   0 100.705 9.24790   4
  -3  -5   0 97.9798 6.96659   3
  -3  -5   0 94.5970 9.03574   4
   3  -5   0 103.259 9.07309   3
  -3   5   0 96.9266 3.75968   4
  -3   5   0 99.2178 7.80893   2
   3  -5   0 96.5999 7.68600   2
  -4   5   0 170.638 10.9281   2
   4  -5   0 182.415 10.6215   5
  -4  -5   0 175.018 11.7438   5
   4  -5   0 187.283 13.5410   3
  -4  -5   0 174.926 10.1167   3
  -4  -5   0 185.784 13.3058   4
   4   5   0 176.321 13.8627   4
  -4  -5   0 189.576 11.7602   2
   4  -5   0 159.581 10.5383   2
  -4   5   0 169.198 5.95779   4
  -5   5   0 66.7125 7.00315   2
   5  -5   0 66.7906 6.95909   5
  -5  -5   0 89.8181 9.50039   5
  -5  -5   0 62.0160 7.13268   3
  -5   5   0 65.9365 3.79815   4
  -5   5   0 67.2533 4.01802   5
   5  -5   0 69.3852 7.62222   2
  -5   5   0 60.8168 3.71636   5
   5   5   0 70.1282 10.5130   4
  -5   5   0 55.8761 8.68005   3
   6   5   0 220.976 17.8275   4
  -6  -5   0 261.443 15.1444   3
  -6   5   0 234.141 14.5373   2
  -6   5   0 267.495 10.6097   4
  -6   5   0 266.258 10.6105   5
  -6   5   0 216.115 20.3259   3
  -7  -5   0 144.665 12.6034   3
  -7   5   0 156.220 8.24975   4
   7   5   0 152.365 16.3075   4
  -7   5   0 143.002 11.8745   2
  -7   5   0 144.036 8.35980   5
  -7   5   0 147.035 15.3890   3
  -8  -5   0 78.2482 10.3798   3
  -8   5   0 67.7659 7.25653   5
  -8   5   0 59.8060 9.18648   2
  -8   5   0 79.1272 13.1305   3
  -8   5   0 62.2910 6.98824   5
   9   5   0 5.67156 5.41375   4
  -9   5   0 -0.7880 6.14339   3
  -9   5   0 -1.2371 4.28170   2
  -9  -5   0 3.05130 5.61398   3
   0   6   0 863.261 30.8149   2
   0  -6   0 829.691 28.4474   5
   0   6   0 847.213 30.1930   4
   0  -6   0 901.501 31.5925   2
  -1   6   0 131.198 8.86135   2
  -1  -6   0 145.886 8.33811   5
   1  -6   0 125.107 9.98401   3
  -1  -6   0 136.967 9.37081   2
   1   6   0 121.266 8.98843   2
   1   6   0 124.274 9.31216   4
   1  -6   0 123.225 8.82217   2
   1  -6   0 142.393 7.62793   5
  -1   6   0 146.400 7.90349   4
  -1  -6   0 123.151 8.67532   4
   2  -6   0 145.229 11.2038   3
  -2  -6   0 128.586 9.57201   2
  -2   6   0 146.858 9.54101   2
  -2  -6   0 163.734 10.8396   4
   2   6   0 141.833 9.60507   2
   2  -6   0 141.464 7.94192   5
  -2   6   0 137.327 6.71554   4
  -2  -6   0 144.389 9.43745   5
   2  -6   0 154.335 9.91279   2
   2   6   0 153.761 11.4808   4
  -3  -6   0 297.720 15.3118   5
   3  -6   0 293.869 13.7053   5
   3  -6   0 302.261 15.0118   2
  -3  -6   0 266.858 14.9526   2
  -3   6   0 301.961 14.9958   2
  -3  -6   0 267.267 13.2738   3
   3   6   0 283.530 17.6891   4
  -3  -6   0 280.325 16.8840   4
   4  -6   0 424.455 19.3409   2
   4  -6   0 416.412 18.2108   5
   4   6   0 439.247 23.3258   4
  -4  -6   0 383.128 21.4407   4
   4  -6   0 370.542 21.4913   3
  -4   6   0 446.159 19.5099   2
  -4  -6   0 399.623 20.4883   5
  -4  -6   0 443.116 18.4286   3
  -5   6   0 254.580 15.0703   2
  -5  -6   0 288.924 14.8593   3
   5   6   0 284.552 20.0462   4
   5  -6   0 239.477 14.6582   5
   5  -6   0 269.433 15.3545   2
  -6  -6   0 246.768 14.9579   3
  -6   6   0 252.921 15.6545   2
   6   6   0 263.953 19.8528   4
  -7  -6   0 1.95040 4.23892   3
   7   6   0 -0.0280 6.09180   4
  -8  -6   0 16.5496 5.64478   3
  -8   6   0 24.7944 7.01782   2
   0   7   0 10.6096 3.20414   2
   0  -7   0 2.48641 2.28444   2
   0  -7   0 2.62051 2.09815   5
   0   7   0 8.39377 2.68999   4
   1   7   0 699.535 27.7542   2
  -1  -7   0 691.638 27.3458   4
   1  -7   0 713.112 30.4631   3
  -1  -7   0 736.362 26.4273   5
   1   7   0 712.453 28.8416   4
  -1   7   0 708.783 27.6939   2
  -1   7   0 709.233 25.5185   4
  -1  -7   0 698.151 28.3771   2
   1  -7   0 714.132 25.2195   5
  -2  -7   0 171.993 12.4438   2
   2  -7   0 187.009 10.2090   5
   2   7   0 195.311 12.1429   2
   2   7   0 194.361 13.7150   4
   2  -7   0 209.135 14.9223   2
  -2   7   0 184.220 12.0017   2
   2  -7   0 173.491 13.3037   3
  -2  -7   0 166.660 12.2731   4
  -2  -7   0 187.354 11.4589   5
  -2   7   0 179.010 8.55487   4
  -3  -7   0 298.077 17.9972   4
   3  -7   0 282.700 15.6557   2
   3  -7   0 291.627 18.4523   3
   3  -7   0 287.595 14.3292   5
  -3  -7   0 297.714 14.4550   3
  -3  -7   0 316.970 16.5596   5
   3   7   0 300.500 18.7887   4
  -3   7   0 287.380 15.5680   2
  -4  -7   0 3.64708 3.49030   5
   4  -7   0 4.44556 2.81453   2
  -4  -7   0 -1.6510 2.69092   3
  -4   7   0 -1.8637 3.28835   2
   4  -7   0 1.52101 2.22553   5
   4   7   0 0.31388 3.39240   4
   5  -7   0 206.894 13.3945   5
   5   7   0 194.184 16.5275   4
  -5  -7   0 217.879 13.2974   3
  -5   7   0 215.036 13.7169   2
  -6  -7   0 35.8832 6.91958   3
  -6   7   0 36.4527 7.23316   2
   6   7   0 49.6884 10.9257   4
  -7  -7   0 209.391 15.3153   3
  -7   7   0 212.862 14.6948   2
   7   7   0 217.765 19.2386   4
  -8  -7   0 1.31983 3.30251   3
  -8   7   0 6.92775 4.14708   2
   0   8   0 71.6407 7.10683   4
   0   8   0 66.6230 8.14335   2
   0  -8   0 83.7893 7.20674   5
   1   8   0 49.1540 7.28466   4
   1  -8   0 51.1852 5.81439   5
  -1   8   0 53.0525 6.66890   2
  -1  -8   0 67.6792 7.64894   4
  -1  -8   0 55.2999 6.40009   5
   1   8   0 59.7664 7.06240   2
  -1   8   0 61.4567 5.91794   4
   1  -8   0 54.3839 8.42580   3
   2   8   0 51.0376 7.05716   2
  -2   8   0 46.8800 6.54614   2
   2  -8   0 53.0642 5.58630   5
  -2  -8   0 60.1932 7.33730   5
  -2  -8   0 52.6663 8.03841   4
   2   8   0 65.5122 8.20434   4
  -2   8   0 49.0871 4.60178   4
   3   8   0 491.781 25.8782   4
   3  -8   0 461.341 20.2896   5
  -3   8   0 445.097 21.5571   2
  -3  -8   0 467.397 20.6507   3
  -3  -8   0 455.111 21.8311   5
   4  -8   0 364.310 17.9852   5
  -4   8   0 365.131 19.2372   2
  -4  -8   0 346.528 17.3521   3
   4   8   0 353.883 22.8915   4
   5   8   0 44.0393 9.54087   4
  -5  -8   0 45.6175 7.13794   3
  -5   8   0 36.9852 6.48654   2
   6   8   0 248.739 20.4712   4
  -6   8   0 265.088 17.0863   2
  -6  -8   0 257.312 16.3380   3
  -7   8   0 40.4242 7.85960   2
  -7  -8   0 42.4055 8.10773   3
   0   9   0 -5.1264 2.89925   2
   0   9   0 2.19548 3.02706   4
   0  -9   0 0.15314 2.60990   5
  -1   9   0 949.411 34.7635   4
  -1   9   0 856.823 34.3249   2
   1   9   0 796.008 34.2215   4
  -1  -9   0 815.485 34.9779   5
   1   9   0 832.509 34.3547   2
   1  -9   0 837.680 31.3466   5
   2   9   0 74.6749 9.98392   4
  -2  -9   0 75.8470 7.87251   5
  -2   9   0 76.8788 5.61436   4
  -2   9   0 72.5350 8.18539   2
   2  -9   0 69.9704 7.57576   5
   2   9   0 76.1511 9.51525   2
   3   9   0 312.931 23.4583   4
  -3  -9   0 323.584 17.0282   3
   3  -9   0 314.825 16.6431   5
  -3   9   0 307.173 18.1746   2
  -4   9   0 57.1154 7.69965   2
   4   9   0 77.1283 10.6744   4
  -4  -9   0 38.8642 7.17777   3
   5   9   0 229.954 19.2873   4
  -5  -9   0 240.004 14.9109   3
  -5   9   0 261.007 16.5484   2
  -6  -9   0 90.3786 9.67192   3
   6   9   0 80.3708 12.5454   4
  -6   9   0 92.0913 11.2923   2
   0 -10   0 556.673 25.4745   5
   0  10   0 662.125 27.6475   4
   0  10   0 636.924 28.5856   2
  -1  10   0 273.586 14.1552   4
   1  10   0 244.555 16.8053   2
  -1  10   0 252.592 16.7359   2
   1 -10   0 237.356 14.1017   5
   1  10   0 235.176 16.1245   4
  -2  10   0 555.196 26.3625   2
   2  10   0 579.440 29.2246   4
   2 -10   0 532.093 24.4635   5
  -3 -10   0 114.358 10.5885   3
  -3  10   0 98.8537 11.1216   2
   3  10   0 135.185 14.7555   4
  -4 -10   0 5.48595 3.77353   3
  -4  10   0 6.83868 4.57461   2
   4  10   0 2.92565 4.55280   4
  -5  10   0 273.845 17.6697   2
  -5 -10   0 249.920 16.4185   3
   5  10   0 262.416 21.1163   4
   0  11   0 2.84853 4.70862   2
   0  11   0 -0.3692 2.23574   4
   1  11   0 5.79930 5.20912   2
  -1  11   0 11.4912 3.65936   4
   1  11   0 9.36260 4.61873   4
  -1  11   0 21.2687 6.04527   2
  -2  11   0 875.016 37.6353   2
   2  11   0 865.715 39.6931   4
  -2 -11   0 922.658 36.3992   3
  -3 -11   0 30.9276 6.69602   3
   3  11   0 25.8958 7.40383   4
  -3  11   0 32.7247 7.57336   2
  -1   0  -1 5245.44 167.741   1
   2   0  -1 3951.46 143.932   1
   2   0   1 3797.08 145.220   1
  -2   0  -1 3715.53 146.535   1
  -2   0   1 3823.52 143.987   1
  -3   0  -1 588.076 22.3081   3
   3   0  -1 597.337 21.7994   3
  -3   0   1 612.873 22.2200   4
   3   0   1 661.916 22.2037   3
  -3   0  -1 638.403 22.8288   5
   3   0   1 642.825 22.8232   4
  -3   0   1 644.726 22.4791   5
   3   0  -1 656.660 23.0516   5
  -3   0   1 644.951 22.7779   3
   3   0  -1 605.789 22.4068   4
  -3   0  -1 678.922 23.0346   4
   4   0  -1 2635.82 75.8065   4
   4   0   1 2525.32 75.7529   4
   4   0   1 2481.78 74.3854   3
  -4   0  -1 2539.02 75.5459   4
  -4   0   1 2442.84 77.8004   4
  -4   0   1 2340.79 75.7317   3
  -4   0  -1 2454.88 75.5753   3
   4   0  -1 2388.68 74.1701   3
  -4   0   1 2492.90 75.0761   5
  -4   0  -1 2468.58 75.5550   5
  -5   0   1 78.1116 7.09398   5
  -5   0  -1 67.0478 7.19101   5
  -5   0   1 83.5005 7.16810   4
   5   0  -1 77.0297 7.20466   4
  -5   0  -1 76.7602 7.37807   3
  -5   0  -1 68.8498 6.82258   4
  -5   0   1 73.5905 7.29070   3
   5   0   1 68.3372 7.30815   4
   5   0  -1 74.8547 6.49124   3
   5   0   1 79.5554 6.74206   3
   6   0  -1 127.816 9.68314   3
   6   0  -1 137.846 10.6327   4
  -6   0  -1 129.605 10.8249   3
  -6   0  -1 125.679 9.44159   5
  -6   0   1 118.246 9.67484   4
   6   0   1 124.833 9.71879   3
   6   0   1 134.314 10.7181   4
  -6   0  -1 114.668 11.9084   5
  -6   0   1 113.305 10.6615   5
  -6   0  -1 119.769 9.89645   4
  -6   0   1 136.740 11.0477   3
  -7   0  -1 914.278 36.8092   4
  -7   0   1 896.632 34.6493   5
  -7   0   1 907.576 38.3285   3
   7   0  -1 849.328 36.2359   4
  -7   0  -1 897.279 35.0175   5
   7   0   1 872.602 36.8754   4
  -7   0   1 933.866 36.4813   4
  -7   0  -1 953.246 38.7593   3
  -8   0   1 9.70671 5.10609   3
  -8   0   1 5.57541 5.30278   5
   8   0  -1 6.60141 4.21949   4
   8   0   1 10.9678 6.02628   4
  -8   0  -1 4.57355 4.12827   5
  -8   0  -1 11.4253 4.96568   3
  -9   0   1 99.0760 10.3397   5
  -9   0   1 81.5873 12.8931   3
   9   0   1 106.518 12.0545   4
  -9   0  -1 82.5501 9.94706   5
  -9   0  -1 79.9278 10.6589   2
  -9   0  -1 122.550 13.2717   3
   9   0  -1 93.2445 11.1817   4
 -10   0  -1 42.8789 8.94101   5
  10   0   1 39.4984 8.86994   4
 -10   0   1 47.4344 10.4276   3
 -10   0   1 42.4647 7.80139   5
 -10   0   1 39.4488 7.61552   2
 -10   0  -1 37.2599 8.21640   2
 -10   0  -1 32.7364 9.99964   3
   0  -1  -1 1.50076 0.55426   4
   0  -1   1 0.96722 0.52581   2
   0   1   1 0.66731 0.48052   4
   0   1   1 0.90434 0.48380   2
   0  -1  -1 0.15454 0.31558   2
   0   1  -1 0.26981 0.48926   5
   0  -1   1 2.23556 0.55736   5
   0   1  -1 1.04959 0.54614   2
  -1  -1  -1 683.129 21.0088   4
  -1   1   1 650.006 18.6783   5
   1   1  -1 642.370 20.3230   5
   1  -1   1 695.925 19.9026   5
   1   1  -1 659.044 20.8441   4
   1  -1   1 655.525 20.8723   3
  -1  -1   1 650.339 20.2860   5
  -1   1  -1 680.147 19.6046   4
   1  -1  -1 632.509 18.5260   4
   1   1   1 661.307 20.9226   4
  -1  -1   1 616.065 20.5909   4
   1  -1  -1 666.056 20.6031   3
   1  -1  -1 633.314 19.2766   2
  -1  -1   1 645.287 19.7384   2
   1  -1  -1 624.008 19.1582   5
  -1   1  -1 678.092 19.6916   5
  -1   1  -1 641.583 20.8487   3
   2  -1   1 3463.02 148.187   1
  -2  -1  -1 3934.80 151.672   1
  -2   1   1 3548.52 145.536   1
   2   1  -1 4170.89 151.733   1
  -2  -1   1 4416.32 155.545   1
  -2   1  -1 4258.72 158.613   1
   2   1   1 4273.78 153.402   1
   3  -1   1 431.257 17.2373   3
  -3  -1  -1 486.599 18.2252   4
   3   1  -1 448.362 17.9026   4
  -3   1   1 433.777 15.7385   4
   3   1  -1 477.122 16.3696   3
   3  -1   1 441.557 16.4095   4
  -3  -1  -1 426.185 17.1729   5
   3   1  -1 452.189 17.5524   5
  -3   1   1 440.708 15.5872   5
  -3   1   1 449.651 16.4094   5
  -3   1   1 440.808 15.5211   2
  -3   1   1 465.975 18.0411   3
  -3  -1  -1 448.522 16.4846   3
   3  -1  -1 396.653 16.8774   3
  -3   1  -1 416.732 15.9200   2
   3  -1  -1 421.351 15.8025   4
  -3   1  -1 426.140 16.8397   5
   3  -1  -1 419.759 16.9565   5
  -3  -1   1 413.091 17.2336   4
   3   1   1 398.005 17.5305   4
   3   1   1 419.915 15.6965   3
  -3   1  -1 422.830 15.9305   5
  -3  -1   1 450.675 16.6760   3
  -3   1  -1 415.461 16.0885   4
  -3   1  -1 397.350 17.2627   3
  -3  -1   1 418.944 17.1921   5
   4   1  -1 1156.85 38.3739   3
  -4  -1  -1 1163.93 40.7300   4
  -4   1   1 1231.42 41.5794   3
   4   1  -1 1240.49 41.2033   5
   4   1  -1 1231.09 41.2847   4
  -4   1   1 1272.94 39.4743   5
   4  -1   1 1199.20 39.2570   4
   4  -1   1 1168.58 39.8410   3
  -4   1   1 1238.82 38.7724   4
  -4  -1  -1 1168.62 39.4146   3
  -4  -1  -1 1161.95 40.2637   5
  -4   1   1 1280.42 38.3448   5
  -4   1  -1 1139.85 39.5556   5
  -4  -1   1 1163.05 39.5802   3
   4   1   1 1233.93 41.4524   4
  -4   1  -1 1203.41 38.5627   5
   4   1   1 1129.09 38.0611   3
  -4   1  -1 1183.32 39.1011   4
   4  -1  -1 1127.50 39.4672   3
  -4  -1   1 1148.05 40.2727   4
  -4   1  -1 1234.67 38.6834   2
  -4  -1   1 1167.74 40.0174   5
   4  -1  -1 1219.32 38.9638   4
   5   1  -1 410.054 18.0375   3
  -5  -1  -1 441.361 20.3574   4
   5   1  -1 404.692 20.0034   4
   5  -1   1 443.146 19.5917   3
  -5   1   1 412.223 17.6813   5
  -5   1   1 440.030 18.6437   4
  -5   1   1 438.292 18.8430   5
   5  -1   1 415.502 18.8289   4
  -5  -1  -1 442.462 20.0261   5
  -5  -1  -1 435.180 19.5566   3
  -5   1   1 480.321 21.4924   3
  -5   1  -1 449.594 18.5021   5
  -5   1  -1 414.466 19.1926   5
   5  -1  -1 414.857 18.6095   4
  -5   1  -1 437.697 19.0044   4
  -5  -1   1 400.938 19.1990   5
   5  -1  -1 422.781 19.1066   3
   5   1   1 434.851 18.1480   3
  -5   1  -1 444.083 18.4018   2
  -5  -1   1 431.424 20.0515   4
  -5  -1   1 411.739 19.3432   3
   5   1   1 435.474 20.5959   4
  -5   1  -1 415.564 20.3514   3
  -6   1   1 816.057 31.9253   5
  -6   1   1 814.045 34.4840   3
   6  -1   1 874.155 32.9981   4
  -6  -1  -1 827.527 33.4928   5
  -6   1   1 862.249 32.1003   4
  -6   1   1 822.677 30.6617   2
  -6  -1  -1 857.259 33.6613   3
   6   1  -1 821.721 34.1246   4
  -6   1   1 855.132 31.0050   5
  -6  -1  -1 829.115 33.8421   4
   6  -1   1 857.106 32.8859   3
  -6   1  -1 846.991 31.3475   5
  -6  -1   1 815.188 33.5131   3
   6   1   1 858.228 34.8134   4
  -6  -1   1 829.591 33.5914   4
  -6  -1   1 874.886 33.4786   5
  -6   1  -1 833.012 32.7308   5
  -6   1  -1 808.851 31.0109   2
   6  -1  -1 889.666 33.1028   3
  -6   1  -1 798.946 31.9014   4
   6  -1  -1 815.553 32.1052   4
   6   1   1 868.705 31.4890   3
  -6   1  -1 812.515 34.5846   3
   7   1  -1 469.470 23.7185   4
  -7  -1  -1 405.751 22.4706   3
  -7   1   1 425.003 19.9272   2
  -7  -1  -1 361.713 21.5954   4
  -7   1   1 447.701 24.0162   3
  -7   1   1 398.687 20.3964   4
  -7   1   1 403.490 20.2954   5
  -7   1   1 422.696 20.0471   5
   7  -1   1 441.608 21.7702   4
   7  -1  -1 467.724 22.1768   4
   7   1   1 387.177 22.2804   4
  -7  -1   1 391.068 21.7224   4
  -7   1  -1 415.583 20.3088   2
  -7   1  -1 400.174 20.9213   4
  -7   1  -1 411.871 19.9615   5
  -7   1  -1 364.551 22.6978   3
  -7  -1   1 413.775 22.7936   3
   7   1   1 374.272 19.6757   3
  -7   1  -1 403.889 21.1471   5
  -8  -1  -1 490.846 23.9200   5
   8   1  -1 423.314 24.9452   4
  -8   1   1 451.929 22.6602   4
   8  -1   1 431.072 23.2648   4
  -8   1   1 467.247 26.9444   3
  -8   1   1 475.000 22.5007   5
  -8  -1  -1 493.992 26.6077   3
  -8   1   1 445.477 21.8415   2
  -8   1  -1 392.604 22.2294   5
   8  -1  -1 430.852 23.4633   4
  -8   1  -1 401.519 21.6141   2
  -8   1  -1 433.609 23.2549   4
  -8  -1   1 440.193 25.3877   3
  -8   1  -1 400.102 24.9658   3
   9   1  -1 63.3932 9.89332   4
  -9   1   1 64.6955 9.05368   2
  -9   1   1 66.1743 8.48302   5
   9  -1   1 68.9569 12.6137   4
  -9   1   1 50.2906 10.8180   3
  -9  -1  -1 59.1338 9.45119   3
  -9  -1  -1 57.6330 9.46965   5
  -9  -1   1 56.1686 9.64704   5
  -9   1  -1 54.4196 11.2943   3
   9   1   1 63.9575 11.5441   4
  -9   1  -1 65.2495 8.51318   2
  -9   1  -1 50.2335 8.77260   5
  -9  -1   1 61.3753 11.3616   3
   9  -1  -1 54.1443 8.62965   4
 -10   1   1 64.0889 9.17826   2
  10  -1   1 101.977 11.8364   4
 -10  -1  -1 84.1860 11.6202   5
 -10   1   1 93.8489 11.4906   5
  10   1  -1 88.5227 12.1079   4
 -10  -1  -1 82.3832 13.2767   3
 -10  -1   1 74.7342 11.7006   3
  10  -1  -1 81.5339 11.0764   4
 -10   1  -1 76.4143 15.8809   3
  10   1   1 94.2573 12.6423   4
 -10   1  -1 76.6617 9.99468   5
 -10  -1   1 75.8160 10.2486   5
 -10   1  -1 91.6923 11.6729   2
  -1  -2   1 1527.85 45.8158   4
   2   2  -1 4260.12 154.835   1
  -2  -2  -1 4339.59 157.014   1
  -2   2   1 3670.30 146.303   1
   2  -2   1 4053.87 156.051   1
   2  -2  -1 3893.05 148.100   1
   2   2   1 3280.66 144.275   1
  -2  -2   1 4087.64 154.877   1
  -2   2  -1 3908.52 154.040   1
  -3  -2  -1 1029.03 34.7565   4
  -3  -2  -1 1057.52 36.2815   5
  -3   2   1 997.909 31.4059   2
   3  -2   1 1039.11 31.3041   4
   3   2  -1 949.899 33.2615   5
   3   2  -1 958.861 34.4650   4
  -3   2   1 1009.95 30.6531   5
  -3   2   1 919.066 33.9731   3
   3  -2   1 1030.46 34.3823   3
  -3  -2  -1 993.837 31.6985   3
  -3   2   1 993.456 31.1223   5
  -3   2   1 1000.23 30.3065   4
   3   2  -1 1020.69 31.6300   3
   3   2   1 937.879 34.4459   4
   3   2   1 989.784 31.0540   3
   3  -2  -1 996.514 30.4089   4
  -3   2  -1 970.716 31.0581   4
  -3   2  -1 966.164 32.1566   5
   3  -2  -1 1009.24 31.5238   5
  -3  -2   1 990.596 33.4580   5
   3  -2  -1 999.732 33.8931   3
  -3   2  -1 991.268 31.3576   5
  -3  -2   1 941.664 33.9893   4
  -3   2  -1 1028.82 32.1658   2
  -3  -2   1 1006.55 32.0885   3
  -3   2  -1 947.011 34.2990   3
   4   2  -1 849.689 28.4698   3
   4  -2   1 834.933 28.3540   4
   4  -2   1 791.380 30.5336   3
  -4   2   1 878.968 28.4692   2
  -4   2   1 822.084 27.5336   4
  -4  -2  -1 818.395 30.6064   5
  -4   2   1 832.515 27.6094   5
   4   2  -1 847.880 30.9208   5
  -4  -2  -1 825.886 31.5510   4
  -4   2   1 833.496 31.7542   3
   4   2  -1 807.900 31.7617   4
  -4  -2  -1 835.747 29.1004   3
  -4   2  -1 827.695 29.3249   5
  -4  -2   1 817.075 30.3914   5
  -4  -2   1 860.040 31.5639   4
   4  -2  -1 843.728 27.8369   4
  -4   2  -1 802.155 28.0536   5
  -4   2  -1 857.613 28.4564   4
  -4   2  -1 844.313 31.8716   3
   4   2   1 779.132 27.6723   3
  -4   2  -1 887.471 29.2074   2
   4   2   1 825.305 31.8927   4
   4  -2  -1 867.947 30.9528   3
   5  -2   1 952.392 36.3518   3
   5   2  -1 1016.16 38.4363   4
  -5   2   1 1041.96 35.6432   5
   5   2  -1 985.546 34.0506   3
  -5  -2  -1 983.257 37.6423   4
  -5  -2  -1 1015.50 35.6071   3
  -5  -2  -1 1012.45 36.9413   5
   5  -2   1 992.991 34.3737   4
  -5   2   1 993.626 34.2259   5
  -5   2   1 965.164 33.6387   2
  -5   2   1 952.326 37.7917   3
  -5   2   1 985.398 33.8055   4
  -5  -2   1 1043.09 37.0126   5
   5  -2  -1 1020.21 36.8015   3
  -5   2  -1 961.129 35.0507   5
  -5  -2   1 982.825 35.6638   3
  -5   2  -1 986.153 38.0095   3
  -5   2  -1 1010.23 34.3532   4
   5   2   1 1012.80 38.4511   4
  -5   2  -1 948.598 33.7467   5
  -5   2  -1 1014.27 34.6082   2
   5   2   1 1024.57 33.8957   3
  -5  -2   1 980.688 37.3385   4
   5  -2  -1 937.043 33.5913   4
  -6   2   1 32.2075 5.62201   2
   6   2  -1 38.9040 6.83033   4
  -6   2   1 40.8998 5.01244   4
  -6  -2  -1 39.4568 6.88039   3
  -6   2   1 35.4246 7.58712   3
  -6  -2  -1 41.5847 7.41936   5
   6  -2   1 37.3749 5.30425   4
  -6  -2  -1 33.3728 6.70728   4
   6  -2   1 35.4381 6.57118   3
  -6   2   1 36.0775 5.45726   5
  -6   2   1 43.2973 6.11592   5
  -6   2  -1 37.3617 5.49192   2
   6  -2  -1 43.6760 6.97268   3
  -6   2  -1 37.8085 6.37960   5
  -6   2  -1 39.6713 6.77780   3
  -6  -2   1 33.4070 6.44513   5
   6   2   1 37.8968 6.87310   4
   6   2   1 35.4176 4.98452   3
  -6   2  -1 29.0065 5.37897   4
  -6  -2   1 39.8166 7.27444   4
   6  -2  -1 40.9694 6.19206   4
  -6   2  -1 30.0998 4.92532   5
  -6  -2   1 38.4945 6.77559   3
  -7   2   1 281.217 15.2388   5
   7   2  -1 281.424 18.7267   4
  -7   2   1 252.342 18.2141   3
  -7  -2  -1 297.251 17.7542   3
  -7   2   1 284.877 15.3354   2
   7  -2   1 282.606 16.3120   4
  -7   2   1 281.495 15.5184   4
  -7   2   1 285.518 16.0527   5
  -7   2  -1 247.452 14.7142   5
  -7  -2   1 259.794 16.9200   3
  -7   2  -1 253.282 15.1631   2
   7   2   1 269.491 15.2404   3
  -7   2  -1 273.887 18.7212   3
  -7   2  -1 251.981 15.3362   4
  -7   2  -1 248.880 15.8893   5
   7   2   1 303.495 19.7378   4
   7  -2  -1 292.672 16.2817   4
  -8   2   1 83.0322 9.36213   2
  -8   2   1 84.8057 10.4947   4
   8   2  -1 73.3201 10.5533   4
   8  -2   1 67.8367 9.31209   4
  -8  -2  -1 92.1071 10.6907   3
  -8   2   1 70.3412 8.88250   5
  -8   2   1 80.5099 11.2524   3
   8   2   1 64.0334 11.2295   4
  -8  -2   1 74.7443 10.0903   3
  -8   2  -1 87.4902 9.99173   2
  -8   2  -1 79.7420 9.27615   4
   8  -2  -1 65.4627 9.07892   4
  -8   2  -1 79.6540 9.69169   5
  -8   2  -1 91.3647 12.5491   3
  -9  -2  -1 26.3450 7.21291   3
  -9   2   1 30.9173 8.49553   3
   9   2  -1 36.8143 9.04691   4
  -9   2   1 46.7265 7.95130   2
   9  -2   1 46.1944 8.66693   4
   9  -2  -1 29.5706 6.98070   4
  -9   2  -1 39.5645 7.71224   2
  -9   2  -1 31.6192 9.59244   3
  -9  -2   1 35.9427 8.83005   3
  -9   2  -1 48.5452 8.69390   5
   9   2   1 35.5708 8.29378   4
 -10   2   1 9.38243 6.13605   3
 -10   2   1 18.7101 6.23753   2
 -10   2   1 17.9870 4.99432   5
  10  -2   1 8.27725 4.92999   4
 -10  -2  -1 14.9554 6.01069   3
 -10  -2   1 10.9012 6.59547   3
 -10  -2   1 30.6409 7.85422   5
 -10   2  -1 22.5949 6.86164   2
  10   2   1 3.42197 6.53132   4
 -10   2  -1 14.7488 5.05659   5
  10  -2  -1 13.0748 5.94246   4
 -10   2  -1 23.7926 8.96549   3
   0   3  -1 995.347 29.1840   5
   0  -3  -1 1014.78 30.9351   2
   0  -3  -1 999.358 28.6810   5
   0  -3   1 1016.04 31.3589   2
   0   3   1 1001.14 30.5984   4
   0  -3   1 967.615 29.8945   5
   0   3  -1 976.098 31.1226   2
   0  -3   1 992.156 30.4882   4
   0   3  -1 1012.08 30.8995   4
   0   3   1 969.946 30.6815   2
   0  -3  -1 969.054 30.2957   4
  -1  -3  -1 1764.98 52.0820   2
  -1  -3  -1 1765.55 53.0313   4
   1   3  -1 1798.12 51.2564   5
   1  -3   1 1857.29 52.4906   2
  -1  -3   1 1691.38 52.7491   4
  -1  -3   1 1718.34 52.2166   2
   1  -3  -1 1712.88 53.2803   3
  -1  -3   1 1703.19 51.6127   5
  -1   3  -1 1793.99 52.3067   2
   1   3   1 1683.13 53.0026   4
   2   3  -1 2206.40 66.3164   4
  -2  -3  -1 2071.19 67.7773   4
  -2  -3  -1 2180.11 64.0445   5
  -2  -3  -1 2094.60 63.9089   2
   2   3  -1 2243.52 64.0760   5
  -2   3   1 2176.56 66.0506   3
   2  -3   1 2216.56 69.6201   3
  -2  -3   1 2170.25 64.3812   5
  -2   3  -1 2208.01 61.3980   4
  -2  -3   1 2069.06 63.8964   2
   2   3   1 2111.51 66.0034   4
   2  -3  -1 2106.01 65.6121   3
  -2   3  -1 2112.96 62.1107   5
  -3   3   1 909.591 27.9653   5
  -3   3   1 896.956 27.5171   5
   3   3  -1 921.445 31.7982   5
  -3   3   1 936.778 36.6663   3
  -3  -3  -1 900.908 29.7912   3
  -3   3   1 933.758 30.2998   2
  -3  -3  -1 955.219 33.7129   4
  -3  -3  -1 902.759 31.8626   5
  -3   3   1 940.742 27.3082   4
   3  -3   1 991.084 34.0200   3
  -3  -3  -1 953.398 31.1808   2
   3  -3   1 948.818 30.9867   2
   3  -3  -1 932.049 30.2262   2
  -3   3  -1 933.379 30.0084   5
  -3  -3   1 935.820 32.1262   5
  -3   3  -1 955.091 31.0906   2
   3  -3  -1 969.844 33.4394   3
  -3  -3   1 870.875 32.7919   4
  -3   3  -1 902.852 29.0052   5
  -3  -3   1 884.722 30.1310   3
  -3   3  -1 897.109 28.5845   4
   3  -3  -1 936.332 29.8549   5
  -3  -3   1 895.910 30.7451   2
   3   3   1 917.858 29.4790   3
   4  -3   1 3098.16 93.4132   5
  -4  -3  -1 3158.11 95.8480   5
  -4  -3  -1 3165.40 97.5818   4
  -4   3   1 3153.88 97.7177   3
   4   3  -1 3116.21 97.9872   4
  -4   3   1 3236.22 90.6033   4
   4   3  -1 3016.12 92.5927   3
  -4   3   1 3212.91 91.5347   5
   4  -3   1 2910.97 96.2945   3
  -4  -3   1 3298.70 97.6407   4
  -4  -3   1 3187.98 93.8675   2
  -4   3  -1 3169.85 92.0428   5
   4   3   1 3238.28 92.4497   3
  -4   3  -1 3060.27 91.5750   4
  -4  -3   1 3298.90 96.1675   5
  -4   3  -1 3142.32 93.1664   5
  -4   3  -1 3181.91 97.9562   3
   4   3   1 3400.84 98.9114   4
   4  -3  -1 3179.49 96.7367   3
   4  -3  -1 3292.88 90.8225   4
   4  -3  -1 3126.14 93.0042   5
   5   3  -1 616.733 23.3057   3
  -5  -3  -1 563.635 26.4617   4
  -5   3   1 610.188 22.4392   5
  -5   3   1 614.643 21.7998   5
  -5   3   1 604.022 23.2816   2
   5  -3   1 592.150 26.4667   3
  -5  -3  -1 588.843 25.7302   5
   5   3  -1 580.677 27.1423   4
  -5  -3  -1 612.747 24.2908   3
   5  -3   1 646.398 22.8135   4
  -5   3   1 568.910 26.8771   3
  -5   3   1 622.251 21.7554   4
   5  -3  -1 588.151 26.2315   3
  -5   3  -1 605.672 27.6334   3
  -5  -3   1 561.070 26.1041   4
   5   3   1 609.809 22.7838   3
  -5  -3   1 599.050 24.2974   3
   5   3   1 607.089 27.8883   4
  -5  -3   1 595.618 25.8139   5
  -5  -3   1 590.347 23.6037   2
  -5   3  -1 630.870 23.9141   5
   5  -3  -1 615.197 21.8470   4
  -5   3  -1 623.762 22.6387   4
  -5   3  -1 595.789 23.7108   2
  -6  -3  -1 170.597 11.6712   3
  -6   3   1 161.490 10.4286   2
  -6  -3  -1 135.268 12.3018   4
   6   3  -1 162.946 13.5015   4
  -6   3   1 157.377 10.1205   5
   6   3  -1 179.924 11.0538   3
  -6   3   1 144.714 9.19982   4
  -6   3   1 152.915 13.2422   3
  -6  -3  -1 141.365 12.2374   5
  -6   3   1 161.988 9.81024   5
   6  -3   1 152.803 12.2890   3
   6  -3   1 158.759 10.2713   4
   6   3   1 170.891 10.6807   3
  -6   3  -1 155.013 10.2041   5
   6   3   1 149.526 13.0677   4
  -6   3  -1 151.771 10.5751   2
  -6   3  -1 164.452 13.6582   3
   6  -3  -1 139.490 11.7145   3
  -6  -3   1 169.684 12.2271   3
  -6  -3   1 142.463 12.7554   4
  -6   3  -1 141.352 9.75763   4
  -6  -3   1 145.631 13.7379   5
   6  -3  -1 154.402 9.67851   4
  -6   3  -1 157.319 10.8027   5
  -7   3   1 96.1176 8.06965   5
  -7   3   1 119.839 10.3242   2
  -7   3   1 98.7636 8.45968   4
   7  -3   1 108.658 9.58604   4
   7   3  -1 98.6889 11.8807   4
  -7   3   1 108.298 12.3271   3
  -7  -3  -1 104.580 10.9996   3
  -7   3   1 114.197 9.33414   5
  -7   3  -1 90.2451 9.41246   5
  -7   3  -1 103.018 10.4752   2
  -7  -3   1 110.090 11.7100   3
  -7   3  -1 110.025 9.73516   5
   7   3   1 113.036 10.8710   3
   7  -3  -1 104.794 9.01671   4
   7   3   1 97.8722 15.0375   4
  -7   3  -1 108.215 12.5100   3
  -7   3  -1 117.888 9.43629   4
  -8   3   1 227.134 19.4312   3
  -8   3   1 227.095 13.9585   4
  -8   3   1 252.768 15.2412   2
  -8  -3  -1 223.199 16.6244   3
   8  -3   1 259.585 15.5532   4
  -8   3   1 222.051 13.2561   5
   8   3  -1 224.893 18.3237   4
  -8   3   1 200.658 12.9854   5
  -8  -3   1 217.514 16.3881   3
   8   3   1 219.335 18.9760   4
   8  -3  -1 241.200 14.3685   4
  -8   3  -1 244.507 19.3547   3
  -8   3  -1 227.692 14.5600   4
  -8   3  -1 229.432 14.0708   5
  -9   3   1 49.7130 8.00467   4
  -9  -3  -1 56.8752 10.5249   3
   9   3  -1 50.2439 10.2321   4
  -9   3   1 58.8853 7.83347   5
  -9   3   1 72.0354 9.55307   2
  -9   3   1 31.7589 8.51510   3
   9  -3   1 54.4826 8.32054   4
  -9   3  -1 40.1738 7.62973   4
   9  -3  -1 80.1122 9.03906   4
  -9   3  -1 38.6592 7.43931   2
  -9   3  -1 58.7351 8.48368   5
  -9  -3   1 55.9364 10.6805   3
  -9   3  -1 68.8721 13.3208   3
  10   3  -1 27.5528 8.68949   4
 -10   3   1 20.5175 5.99187   2
  10  -3   1 19.6103 7.11146   4
 -10   3   1 28.9428 9.03297   3
 -10  -3  -1 31.0288 8.95289   3
 -10   3   1 28.9354 7.20295   5
 -10   3  -1 23.7570 6.22811   5
 -10   3  -1 32.6598 10.4060   3
  10   3   1 6.10427 5.72930   4
  10  -3  -1 32.1815 7.62552   4
 -10  -3   1 16.5936 6.78403   3
 -10   3  -1 18.8443 6.86085   2
   0  -4   1 10.5603 2.56321   2
   0  -4  -1 12.8682 2.47353   4
   0   4  -1 11.0268 1.29961   5
   0   4  -1 13.7938 2.69699   2
   0   4   1 8.59147 2.18943   2
   0  -4  -1 9.50680 1.62971   5
   0  -4   1 13.9732 2.44371   5
   0   4   1 7.39777 1.93386   4
   0  -4   1 17.4945 2.74406   4
   0   4  -1 16.3027 2.74989   4
  -1  -4  -1 255.092 11.9378   4
  -1   4   1 257.507 9.62898   4
   1   4  -1 247.032 12.2441   4
  -1  -4  -1 262.205 11.7519   2
   1  -4   1 233.823 11.5216   2
   1   4  -1 264.691 11.8574   2
   1  -4   1 251.543 10.2228   5
  -1   4   1 262.938 11.3623   2
   1   4  -1 253.272 9.94272   5
  -1  -4  -1 246.306 10.4938   5
   1  -4  -1 266.360 9.35585   5
  -1  -4   1 268.219 12.2787   4
  -1  -4   1 261.873 11.8659   2
   1  -4  -1 253.935 12.7871   3
   1   4   1 254.327 11.4265   2
   1   4   1 284.228 12.7231   4
  -1  -4   1 272.960 11.3935   5
  -1   4  -1 261.834 11.7184   2
  -1   4  -1 269.852 7.96324   5
   1  -4  -1 268.638 11.6322   2
  -1   4  -1 272.579 10.3590   4
  -2   4   1 295.597 12.4952   2
   2  -4   1 284.874 11.7906   5
  -2  -4  -1 296.922 14.2950   4
  -2  -4  -1 302.975 12.8594   5
  -2  -4  -1 303.273 13.1909   2
  -2   4   1 299.810 8.59869   4
   2   4  -1 296.182 13.1512   2
   2   4  -1 315.954 12.5440   5
   2   4  -1 291.929 14.5888   4
  -2  -4  -1 276.521 11.4293   3
   2  -4   1 273.781 14.4473   3
  -2   4   1 281.208 8.77581   4
   2  -4   1 296.824 12.9638   2
  -2  -4   1 273.656 11.8503   3
  -2  -4   1 263.668 13.8097   4
  -2  -4   1 284.199 12.9772   2
   2  -4  -1 281.636 13.8780   2
   2   4   1 283.446 14.5907   4
  -2   4  -1 274.778 9.50502   5
  -2   4  -1 290.830 13.0319   2
   2  -4  -1 283.510 14.4344   3
  -2  -4   1 268.372 14.1793   5
  -2   4  -1 281.837 9.87617   5
   2  -4  -1 275.574 10.7741   5
   3  -4   1 1227.29 40.5187   5
  -3  -4  -1 1285.99 39.8522   3
   3  -4   1 1293.09 44.6426   3
  -3   4   1 1302.49 40.8392   2
   3  -4   1 1287.19 41.4282   2
  -3  -4  -1 1199.64 41.3302   2
  -3   4   1 1250.43 44.4241   3
  -3  -4  -1 1288.97 42.2973   5
   3   4  -1 1203.78 44.2700   4
  -3  -4  -1 1255.64 44.1457   4
  -3   4  -1 1244.87 37.7275   5
   3   4   1 1261.46 44.6035   4
   3  -4  -1 1338.78 44.4988   3
  -3  -4   1 1280.71 42.4416   5
  -3  -4   1 1248.94 40.3331   3
   3  -4  -1 1288.21 40.7568   2
  -3  -4   1 1313.45 44.2196   4
   3  -4  -1 1261.79 39.8555   5
  -3  -4   1 1301.04 41.8026   2
  -3   4  -1 1281.42 44.1674   2
  -3   4  -1 1273.46 37.7968   4
  -3   4  -1 1287.49 38.5559   5
  -4  -4  -1 464.733 19.6596   2
  -4   4   1 481.914 14.8410   4
  -4  -4  -1 463.882 20.7455   5
  -4   4   1 461.384 15.0887   5
  -4  -4  -1 435.428 21.9310   4
  -4   4   1 462.764 22.4835   3
   4   4  -1 452.474 22.8236   4
   4  -4   1 483.269 19.4987   2
   4  -4   1 498.949 22.7715   3
  -4  -4  -1 460.478 18.6460   3
   4  -4   1 445.221 19.0074   5
  -4   4   1 469.055 18.9492   2
  -4   4   1 463.024 14.8700   5
  -4  -4   1 451.663 21.8208   4
  -4  -4   1 462.994 19.6859   2
  -4  -4   1 442.000 20.6853   5
  -4   4  -1 490.257 23.2710   3
  -4  -4   1 476.108 19.2166   3
   4  -4  -1 486.419 22.1354   3
   4  -4  -1 488.624 18.9149   5
  -4   4  -1 476.825 19.7223   2
  -4   4  -1 472.802 17.6604   5
  -4   4  -1 467.942 16.5155   4
   4  -4  -1 452.366 18.6914   2
   4   4   1 462.926 22.9504   4
  -4   4  -1 478.681 16.8784   5
  -5  -4  -1 2418.57 74.4533   3
   5  -4   1 2418.18 78.8802   3
  -5   4   1 2447.55 80.2232   3
  -5   4   1 2435.93 69.6948   4
   5   4  -1 2406.49 73.6096   3
   5   4  -1 2379.82 80.1232   4
  -5   4   1 2504.76 74.2841   2
  -5  -4  -1 2314.93 74.8628   2
  -5   4   1 2494.27 69.9662   5
  -5  -4  -1 2373.35 79.2896   4
   5  -4   1 2445.71 74.8087   5
  -5  -4  -1 2343.22 81.2318   5
  -5   4   1 2405.12 70.3179   5
   5  -4  -1 2362.64 78.1767   3
  -5  -4   1 2450.81 75.1088   2
  -5   4  -1 2431.75 74.9002   2
  -5  -4   1 2312.84 76.8517   5
  -5   4  -1 2459.84 71.5783   5
   5   4   1 2333.23 72.7445   3
   5   4   1 2368.30 80.1262   4
  -5  -4   1 2229.35 78.1779   4
  -5   4  -1 2408.28 80.0567   3
  -5   4  -1 2435.09 71.2729   4
   5  -4  -1 2481.65 74.3892   5
  -5   4  -1 2410.72 72.6867   5
  -5  -4   1 2471.24 75.0428   3
  -6   4   1 636.722 22.4888   5
   6   4  -1 664.637 31.9162   4
  -6   4   1 614.678 30.5425   3
  -6   4   1 634.274 23.0376   5
  -6   4   1 639.123 25.8773   2
   6   4  -1 614.478 25.1515   3
  -6  -4  -1 605.705 26.3514   3
  -6   4   1 629.881 22.3678   4
   6   4   1 660.584 31.8401   4
   6   4   1 619.938 29.9259   3
  -6   4  -1 647.753 24.9210   5
  -6   4  -1 648.204 23.9661   5
  -6   4  -1 635.009 26.5103   2
  -6   4  -1 606.532 30.4909   3
  -6  -4   1 639.871 27.0704   3
  -7   4   1 182.002 16.1932   3
  -7   4   1 192.569 11.0306   5
   7   4  -1 165.580 16.2424   4
  -7   4   1 203.778 13.3114   2
  -7   4   1 149.198 11.1821   5
  -7   4   1 202.144 10.7870   4
  -7  -4  -1 182.464 14.0497   3
  -7   4  -1 186.975 11.3370   4
  -7   4  -1 217.435 18.2577   3
  -7   4  -1 197.156 13.7125   2
  -7   4  -1 203.009 12.3263   5
  -7  -4   1 201.408 14.6920   3
   7   4   1 170.665 15.7460   4
  -7   4  -1 189.196 11.5022   5
  -8   4   1 508.720 21.2230   4
  -8   4   1 488.447 29.2288   3
  -8  -4  -1 483.636 25.5578   3
  -8   4   1 498.024 23.9041   2
  -8   4   1 485.748 20.3507   5
  -8   4  -1 491.514 29.7652   3
  -8   4  -1 488.735 21.7767   4
   8   4   1 485.460 28.9328   4
  -8   4  -1 528.057 25.0193   2
  -8   4  -1 479.364 22.4395   5
  -8  -4   1 487.854 26.3288   3
  -8   4  -1 501.607 21.7402   5
  -9   4   1 384.000 18.9219   5
  -9   4   1 389.822 18.3085   5
  -9  -4  -1 404.978 25.1483   3
  -9   4   1 387.856 27.6890   3
  -9   4   1 425.292 22.2189   2
  -9  -4   1 399.441 24.6639   3
  -9   4  -1 413.045 19.4673   5
  -9   4  -1 420.300 23.2392   2
  -9   4  -1 382.502 27.0837   3
   0  -5  -1 638.265 20.8884   5
   0   5  -1 607.705 23.2132   2
   0   5   1 622.722 22.6409   4
   0   5   1 622.323 23.1590   2
   0  -5   1 651.570 23.9284   2
   0   5  -1 630.568 23.0655   4
   0  -5  -1 645.862 22.2055   4
   0  -5   1 613.122 21.5483   5
   0  -5  -1 648.992 23.5726   2
   1   5  -1 239.790 12.7959   4
  -1   5   1 234.426 9.95984   4
   1  -5   1 253.043 10.6835   5
  -1  -5  -1 235.975 12.1628   2
  -1  -5  -1 240.049 12.1505   4
   1  -5   1 240.484 12.1070   2
   1   5  -1 247.708 12.1072   2
  -1  -5  -1 251.712 10.8417   5
   1  -5  -1 234.921 11.6841   2
  -1  -5   1 271.760 13.0284   5
   1   5   1 240.173 12.7019   4
  -1   5  -1 239.789 10.5262   4
   1   5   1 216.721 11.5701   2
  -1  -5   1 239.140 12.2136   4
   1  -5  -1 245.545 13.4461   3
  -1   5  -1 241.369 12.1741   2
  -1  -5   1 255.497 12.4746   2
   1  -5  -1 237.717 9.54928   5
  -2  -5  -1 547.271 22.2331   2
  -2   5   1 570.847 17.4718   4
   2  -5   1 611.573 22.4240   5
   2   5  -1 514.392 23.4827   4
   2  -5   1 561.609 24.5810   3
  -2  -5  -1 602.238 22.1617   5
   2  -5   1 588.866 22.6058   2
  -2   5   1 618.111 24.2051   2
   2   5  -1 612.103 22.7092   2
  -2  -5  -1 582.786 23.8097   4
  -2   5  -1 576.074 18.9456   4
   2   5   1 569.311 24.1168   4
   2  -5  -1 570.236 24.2448   3
   2  -5  -1 574.382 21.9607   2
  -2  -5   1 559.831 22.5995   2
  -2  -5   1 574.126 23.5393   4
   2  -5  -1 576.476 19.6189   5
  -2   5  -1 588.814 22.5193   2
  -2  -5   1 561.154 21.9028   5
   3  -5   1 363.349 15.2872   5
   3  -5   1 368.848 18.9821   3
  -3   5   1 332.028 15.5082   2
   3  -5   1 335.537 16.1439   2
   3   5  -1 347.866 18.6103   4
  -3  -5  -1 350.077 16.4720   5
  -3  -5  -1 325.800 16.0936   2
  -3  -5  -1 338.691 18.0084   4
  -3   5  -1 364.823 12.4033   4
   3   5   1 339.777 18.3573   4
  -3   5  -1 346.700 16.1953   2
   3  -5  -1 353.769 18.5101   3
   3  -5  -1 346.474 15.5996   2
  -3  -5   1 371.256 18.5410   4
  -3  -5   1 363.479 16.6546   2
  -3   5  -1 357.474 12.0180   4
   3  -5  -1 386.320 16.6329   5
  -3  -5   1 402.248 15.7415   3
  -3  -5   1 347.031 16.6001   5
  -4  -5  -1 435.419 19.8361   2
  -4  -5  -1 432.064 22.3546   4
  -4  -5  -1 443.489 20.4241   5
   4  -5   1 421.744 18.5746   5
  -4   5   1 420.191 22.4221   3
  -4  -5  -1 463.229 18.3730   3
   4  -5   1 441.017 22.3128   3
   4  -5   1 439.122 19.4024   2
   4   5  -1 425.629 22.5362   4
  -4   5   1 452.344 18.9894   2
   4  -5  -1 427.683 17.9104   5
  -4  -5   1 425.220 19.5219   2
  -4   5  -1 427.997 19.0536   2
   4   5   1 410.808 22.4363   4
  -4   5  -1 417.229 14.6409   4
  -4  -5   1 458.524 20.9787   5
  -4  -5   1 411.038 21.3910   4
  -4  -5   1 455.164 18.6601   3
   4  -5  -1 467.240 19.1021   2
  -4   5  -1 405.400 14.2285   5
   5  -5   1 1888.89 63.5654   5
  -5  -5  -1 1971.67 60.8035   3
  -5   5   1 1826.56 66.3458   3
   5   5  -1 1757.20 66.1909   4
  -5   5   1 1904.59 60.7146   2
  -5  -5  -1 1967.69 64.2763   5
  -5   5  -1 1989.89 61.8604   2
  -5  -5   1 1770.50 63.2234   5
  -5  -5   1 1928.00 61.0833   3
  -5  -5   1 1823.94 64.6205   2
  -5   5  -1 1897.59 56.5096   5
   5  -5  -1 1889.27 70.1587   3
  -5   5  -1 1924.89 55.8265   4
   5   5   1 1913.62 67.3472   4
  -5   5  -1 1891.78 55.7357   5
   5  -5  -1 1918.77 60.5885   5
  -6  -5  -1 123.456 10.0195   3
   6   5  -1 120.213 13.8126   4
  -6   5   1 136.875 9.99021   2
  -6   5   1 121.880 5.33377   5
  -6   5   1 128.010 5.75990   4
  -6   5   1 141.073 15.9224   3
  -6   5  -1 109.313 12.4955   3
  -6   5  -1 125.764 7.95771   5
  -6   5  -1 137.282 10.6087   2
  -6   5  -1 118.196 7.30681   5
   6   5   1 112.733 13.5941   4
  -6   5  -1 128.220 7.42004   4
  -6  -5   1 122.740 10.1811   3
  -7   5   1 389.790 14.7801   4
   7   5  -1 383.289 25.5853   4
  -7   5   1 388.882 20.1033   2
  -7   5   1 413.900 26.0611   3
  -7   5   1 394.348 14.4954   5
  -7  -5  -1 390.718 21.1891   3
  -7   5  -1 405.284 17.3658   5
   7   5   1 409.970 25.5587   4
  -7  -5   1 403.692 22.1085   3
  -7   5  -1 378.043 20.2447   2
  -7   5  -1 437.561 26.1406   3
  -8   5   1 332.285 19.0423   2
  -8   5   1 370.334 15.5072   5
  -8   5   1 355.615 25.5367   3
  -8  -5  -1 349.575 21.3773   3
   8   5  -1 353.307 24.8952   4
  -8   5  -1 347.428 24.8135   3
  -8  -5   1 356.764 21.7285   3
   8   5   1 375.231 26.1076   4
  -8   5  -1 332.336 16.5848   5
  -8   5  -1 341.407 20.1777   2
  -8   5  -1 375.402 16.2994   4
  -9   5   1 68.9829 8.92256   2
  -9   5   1 66.6201 11.6705   3
  -9  -5  -1 73.2554 10.3782   3
   9   5  -1 76.4848 12.3006   4
  -9   5  -1 73.5085 10.7327   2
  -9   5  -1 82.5997 13.1148   3
  -9  -5   1 79.7235 12.0021   3
   9   5   1 73.5115 11.8060   4
   0  -6   1 54.5298 5.16593   5
   0  -6  -1 57.4289 4.70180   5
   0  -6   1 69.5971 6.97107   2
   0   6   1 60.1736 5.80753   2
   0   6  -1 63.1969 6.53176   2
   0   6   1 54.2336 5.56408   4
   0  -6  -1 61.4954 6.23375   4
   0  -6  -1 55.9831 5.75642   2
   0   6  -1 69.4272 6.22185   4
   1  -6   1 951.355 34.3755   2
  -1   6   1 927.535 31.2852   4
   1  -6   1 953.033 31.8930   5
   1   6  -1 946.710 34.1623   2
  -1  -6  -1 927.360 34.1967   2
  -1  -6  -1 989.163 34.2413   5
   1   6  -1 990.912 35.4727   4
  -1  -6  -1 943.349 34.0892   4
  -1   6   1 948.857 33.7288   2
   1  -6  -1 986.388 34.2927   2
  -1  -6   1 1025.86 35.1181   2
   1  -6  -1 1056.15 37.0075   3
  -1  -6   1 962.460 34.1369   4
  -1   6  -1 973.829 34.3139   2
  -1  -6   1 989.210 33.0022   5
   1   6   1 998.357 34.2850   2
  -1   6  -1 955.530 32.1170   4
   1  -6  -1 974.176 30.8738   5
   2  -6   1 1428.05 47.3265   2
   2   6  -1 1340.45 48.8201   4
  -2  -6  -1 1381.23 47.2980   2
  -2  -6  -1 1437.90 48.5390   4
   2  -6   1 1438.01 44.8758   5
   2  -6   1 1503.12 50.9805   3
  -2   6   1 1404.00 41.3271   4
  -2   6   1 1436.14 46.4201   2
   2   6  -1 1473.57 47.4453   2
  -2  -6  -1 1490.60 46.3802   5
   2  -6  -1 1424.47 46.7332   2
  -2   6  -1 1390.84 42.8317   4
  -2  -6   1 1339.74 47.7365   4
  -2   6  -1 1430.16 46.9772   2
   2   6   1 1401.08 49.2084   4
  -2  -6   1 1389.59 46.3886   5
   2  -6  -1 1424.18 49.8386   3
  -2  -6   1 1402.52 47.7462   2
   2  -6  -1 1345.02 43.3713   5
   3   6  -1 4405.12 132.019   4
  -3  -6  -1 4162.90 127.340   5
   3  -6   1 4473.58 127.871   2
  -3  -6  -1 3978.81 129.498   4
  -3  -6  -1 4239.93 128.021   2
   3  -6   1 4290.38 131.990   3
   3  -6   1 4273.95 125.392   5
  -3   6   1 4428.42 126.887   2
  -3  -6  -1 4240.90 124.743   3
  -3   6  -1 4408.27 127.596   2
   3  -6  -1 4353.11 126.943   2
  -3  -6   1 4230.71 130.557   4
  -3   6  -1 4339.43 120.848   4
  -3   6  -1 4357.06 120.950   4
   3   6   1 4390.67 131.833   4
  -3  -6   1 4408.59 125.818   3
  -3  -6   1 4384.97 128.559   2
   3  -6  -1 4348.11 132.095   3
  -3  -6   1 4483.35 128.269   5
   3  -6  -1 4231.52 124.382   5
   4  -6   1 248.999 13.1679   5
  -4  -6  -1 234.938 16.3646   4
  -4   6   1 257.561 14.0234   2
  -4  -6  -1 254.395 12.9222   3
   4   6  -1 253.346 17.5281   4
   4  -6   1 222.889 15.9641   3
   4  -6  -1 241.831 12.7647   5
  -4  -6   1 244.362 14.9959   5
   4  -6  -1 260.558 16.7008   3
   4  -6  -1 225.651 13.4465   2
  -4   6  -1 250.785 14.0307   2
  -4  -6   1 224.050 12.5885   3
  -4   6  -1 237.795 7.91299   4
  -4   6  -1 243.772 8.07495   4
  -4  -6   1 244.721 16.2511   4
   4   6   1 252.314 17.0023   4
  -5  -6  -1 1268.54 43.6802   3
  -5   6   1 1323.84 44.4493   2
   5  -6   1 1218.56 44.6169   2
   5   6  -1 1207.69 50.0677   4
   5  -6   1 1270.89 44.5475   5
   5  -6  -1 1361.08 44.9546   2
  -5   6  -1 1315.25 45.4556   2
   5  -6  -1 1275.93 46.3819   5
  -5  -6   1 1238.90 43.9698   3
   5   6   1 1255.80 50.5624   4
   6   6  -1 996.715 43.7741   4
  -6   6   1 924.779 36.1200   2
  -6  -6  -1 909.105 36.0782   3
   6   6   1 969.458 43.7301   4
  -6   6  -1 971.509 28.3304   4
  -6   6  -1 981.798 37.3812   2
  -6  -6   1 1023.25 37.7839   3
  -7   6   1 6.96311 4.65944   2
  -7   6   1 6.83598 6.14440   3
   7   6  -1 8.45316 7.00731   4
  -7  -6  -1 17.7429 5.55920   3
  -7  -6   1 15.8895 4.82031   3
   7   6   1 7.33024 5.14218   4
  -7   6  -1 10.7807 1.99852   4
  -7   6  -1 10.0321 1.66833   5
  -7   6  -1 -0.6820 4.15500   2
  -8   6   1 146.714 16.1693   3
  -8   6   1 161.259 13.0033   2
   8   6  -1 183.947 18.8016   4
  -8  -6  -1 150.791 13.4329   3
   8   6   1 144.339 17.3769   4
  -8  -6   1 177.112 14.9689   3
  -8   6  -1 166.472 13.4690   2
   0   7  -1 1578.90 51.9197   2
   0  -7  -1 1541.13 48.4715   5
   0  -7   1 1556.92 52.4477   2
   0   7   1 1540.10 51.3239   2
   0  -7   1 1544.94 49.4063   5
   0   7   1 1590.51 50.8650   4
  -1  -7  -1 173.694 10.0772   5
   1  -7   1 187.224 13.3142   3
  -1   7   1 176.061 11.3609   2
   1  -7   1 182.452 12.3577   2
   1  -7   1 174.866 9.70397   5
  -1  -7  -1 180.281 11.6344   2
   1   7  -1 175.810 12.1123   4
  -1  -7  -1 178.611 11.2639   4
   1   7  -1 167.265 11.2193   2
  -1   7   1 180.821 9.51818   4
  -1  -7   1 194.924 12.5971   2
   1   7   1 177.704 11.2779   2
   1   7   1 183.242 11.8498   4
   1  -7  -1 182.447 9.35816   5
  -1  -7   1 176.846 10.5597   5
  -1   7  -1 169.294 11.2564   2
   1  -7  -1 172.199 12.5344   3
   1  -7  -1 155.221 10.9826   2
  -1   7  -1 175.389 10.0506   4
  -1  -7   1 161.976 10.6834   4
   2  -7   1 867.829 33.5099   2
  -2   7   1 887.801 27.6457   4
   2  -7   1 883.554 31.1124   5
   2   7  -1 910.423 35.9587   4
   2  -7   1 927.279 37.1746   3
  -2   7   1 887.725 32.8714   2
  -2  -7  -1 858.193 33.8899   2
  -2  -7  -1 882.069 32.0569   5
  -2  -7  -1 890.456 34.5148   4
   2   7  -1 871.143 33.4548   2
   2   7   1 929.465 35.9477   4
   2  -7  -1 861.988 33.4146   2
  -2  -7   1 914.353 32.9015   5
  -2  -7   1 859.378 34.0049   4
  -2   7  -1 903.293 29.3229   4
   2  -7  -1 916.631 30.2271   5
  -2  -7   1 838.965 33.6907   2
  -2   7  -1 895.193 33.4782   2
   3  -7   1 577.336 23.3754   5
  -3  -7  -1 545.925 26.2764   4
  -3  -7  -1 609.706 23.1471   3
  -3   7   1 574.300 24.1527   2
  -3  -7  -1 601.334 25.1323   5
   3  -7   1 573.485 28.5251   3
   3   7  -1 582.902 28.0053   4
   3  -7   1 601.834 25.3287   2
  -3  -7   1 605.161 26.9800   4
  -3   7  -1 549.544 18.5445   4
  -3  -7   1 601.978 23.7515   3
  -3   7  -1 577.174 24.9593   2
   3  -7  -1 613.326 27.9970   2
   3  -7  -1 597.925 22.6601   5
   3  -7  -1 592.523 28.1140   3
  -3   7  -1 598.026 18.8098   4
   3   7   1 561.800 27.8319   4
  -4  -7  -1 746.427 31.0901   5
   4   7  -1 720.031 34.1752   4
   4  -7   1 759.595 31.2589   5
  -4   7   1 736.673 29.2873   2
   4  -7   1 682.723 29.9066   2
  -4  -7  -1 745.244 28.0113   3
   4   7   1 737.651 34.4388   4
   4  -7  -1 755.759 28.3970   5
  -4  -7   1 718.995 33.7761   5
  -4  -7   1 749.751 28.6060   3
  -4   7  -1 761.885 30.4025   2
   4  -7  -1 735.355 29.4906   2
   5  -7   1 3.16137 2.73514   5
  -5  -7  -1 9.37388 3.89725   3
  -5   7   1 0.59858 3.60578   2
   5   7  -1 3.08126 4.39546   4
   5  -7  -1 5.12596 3.33335   5
   5  -7  -1 3.25564 3.91819   2
   5   7   1 11.9054 6.36077   4
  -5  -7   1 12.3163 4.28269   3
  -5   7  -1 14.4595 5.20234   2
   6   7  -1 250.921 20.5031   4
  -6   7   1 248.642 15.3072   2
  -6  -7  -1 257.387 15.5376   3
  -6   7  -1 240.910 16.1697   2
   6   7   1 240.304 19.4205   4
  -6  -7   1 258.296 17.9817   3
  -7  -7  -1 16.0634 5.57771   3
   7   7  -1 27.0509 7.86868   4
  -7   7   1 26.1650 6.39305   2
  -7   7  -1 19.6334 5.89107   2
  -7  -7   1 15.8263 5.82954   3
   7   7   1 27.6253 8.11227   4
  -8   7   1 388.345 21.4584   2
  -8  -7  -1 351.739 21.4330   3
  -8   7  -1 380.737 22.0888   2
  -8  -7   1 359.822 21.9214   3
   0   8  -1 563.402 24.6999   2
   0   8   1 548.965 23.2309   4
   0   8  -1 525.777 23.4551   4
   0  -8   1 562.178 22.4356   5
   0  -8  -1 554.822 21.5689   5
   0   8   1 542.819 24.1313   2
   1  -8   1 364.778 16.6852   5
   1   8  -1 372.254 18.7444   2
   1   8  -1 353.224 18.9182   4
  -1  -8  -1 389.057 17.0458   5
  -1   8   1 364.871 15.9281   4
  -1  -8  -1 373.878 18.1766   4
  -1   8   1 376.036 18.2788   2
   1  -8   1 341.974 20.8293   3
   1  -8  -1 326.719 18.0766   2
   1  -8  -1 353.462 20.1298   3
   1   8   1 336.779 18.4947   4
   1  -8  -1 364.963 15.8507   5
   1   8   1 347.954 18.1023   2
  -1  -8   1 350.639 17.0652   5
  -1   8  -1 361.531 16.5932   4
  -1   8  -1 379.149 18.7151   2
   2  -8   1 1698.43 54.2857   5
   2   8  -1 1706.99 61.6108   2
   2   8  -1 1790.53 60.1409   4
  -2   8   1 1674.07 49.8521   4
  -2  -8  -1 1714.04 55.4633   5
  -2   8   1 1723.22 56.3111   2
  -2  -8  -1 1649.98 57.1915   4
   2  -8  -1 1583.54 56.8135   2
  -2   8  -1 1703.76 56.8496   2
  -2   8  -1 1706.75 51.8064   4
  -2  -8   1 1575.84 56.7317   4
   2  -8  -1 1665.25 52.9539   5
   2   8   1 1652.77 58.9268   4
   2  -8  -1 1614.57 60.5205   3
   3  -8   1 1282.51 42.7000   5
  -3  -8  -1 1218.70 44.0713   5
   3   8  -1 1197.96 47.8253   4
  -3   8   1 1312.41 44.1873   2
  -3  -8  -1 1268.67 41.9341   3
  -3  -8   1 1171.39 43.7884   5
  -3   8  -1 1229.37 44.2472   2
  -3   8  -1 1132.48 35.5702   4
   3   8   1 1207.02 47.8195   4
  -3  -8   1 1173.19 42.1196   3
  -3   8  -1 1209.20 35.8264   4
   3  -8  -1 1203.63 41.1456   5
  -4  -8  -1 175.202 11.5585   3
   4  -8   1 160.006 11.4189   5
  -4   8   1 174.449 12.2354   2
   4   8  -1 175.065 16.0904   4
  -4  -8   1 175.909 11.9704   3
   4   8   1 179.505 15.4739   4
  -4   8  -1 185.427 13.6019   2
  -5  -8  -1 246.858 14.9390   3
  -5   8   1 273.555 16.3794   2
   5   8  -1 277.854 21.1091   4
  -5   8  -1 267.480 16.9707   2
  -5  -8   1 273.634 15.7413   3
   5   8   1 268.259 20.1102   4
   6   8  -1 127.737 14.6147   4
  -6   8   1 102.767 10.8429   2
  -6   8  -1 90.9890 9.97657   2
  -6  -8   1 118.496 10.6505   3
   6   8   1 131.575 15.3933   4
  -7   8   1 63.7485 8.49625   2
  -7  -8  -1 59.8095 9.20028   3
  -7   8  -1 56.0024 9.61465   2
  -7  -8   1 81.8462 10.3148   3
   0  -9  -1 55.8441 6.01698   5
   0   9  -1 74.0502 8.31583   4
   0   9  -1 64.8528 7.85758   2
   0   9   1 67.3641 8.48317   2
   0   9   1 54.7500 6.72982   4
   1   9  -1 637.656 27.9226   2
  -1  -9  -1 633.348 25.4564   5
   1   9  -1 618.849 28.1687   4
  -1   9   1 623.756 24.0983   4
   1   9   1 612.993 27.6814   4
  -1   9  -1 649.651 25.4009   4
   1  -9  -1 613.370 24.2684   5
  -1  -9   1 598.358 25.8234   5
   1   9   1 606.336 27.4884   2
  -1   9  -1 609.468 27.3450   2
  -2  -9  -1 200.316 13.4502   5
   2   9  -1 224.605 15.0434   2
   2   9  -1 244.575 17.0682   4
  -2   9   1 216.956 9.63453   4
   2  -9   1 221.631 13.4295   5
  -2  -9  -1 202.154 16.9483   4
  -2   9  -1 235.778 15.0462   2
  -2  -9   1 209.649 15.6608   5
  -2   9  -1 237.118 11.4848   4
   2   9   1 227.803 16.0394   4
   2  -9  -1 227.413 12.7362   5
   3  -9   1 58.1893 7.97129   5
  -3  -9  -1 84.2201 7.90364   3
   3   9  -1 79.6608 11.2439   4
  -3   9   1 96.7929 9.26342   2
  -3  -9   1 75.5888 8.87168   3
  -3   9  -1 94.6752 10.3814   2
  -4  -9  -1 280.690 15.4830   3
   4   9  -1 294.174 21.3500   4
  -4   9   1 289.903 16.9496   2
  -4  -9   1 255.035 17.8347   3
   4  -9  -1 271.801 15.7700   5
   4   9   1 254.882 19.4846   4
  -4   9  -1 303.808 18.2834   2
   5   9  -1 14.1284 6.98151   4
  -5   9   1 20.8843 5.71770   2
   5   9   1 10.5502 5.73275   4
  -5   9  -1 19.9710 6.25119   2
  -5  -9   1 8.33636 4.57877   3
  -6   9   1 386.592 21.4030   2
  -6  -9  -1 363.808 19.7824   3
   6   9  -1 346.253 25.3518   4
  -6  -9   1 345.744 20.1894   3
  -6   9  -1 367.234 21.0482   2
   6   9   1 353.433 25.3572   4
   0 -10  -1 2.85411 3.17115   5
   0  10   1 -0.4279 2.90299   2
   0  10  -1 -3.9583 2.29877   2
   0  10   1 5.88665 3.83020   4
   0  10  -1 -1.2245 3.23294   4
  -1  10   1 247.934 15.8895   2
  -1 -10  -1 244.112 14.8097   5
   1  10  -1 236.004 16.0132   2
   1  10  -1 238.604 16.2886   4
   1  10   1 224.000 15.9703   4
   1 -10  -1 210.666 13.7047   5
  -1  10  -1 240.532 16.5122   2
  -1  10  -1 260.623 14.1926   4
   1  10   1 238.575 16.4530   2
  -2  10   1 229.365 15.7377   2
   2  10  -1 225.201 16.2591   2
   2 -10  -1 202.702 12.9108   5
  -2  10  -1 199.044 14.7371   2
  -2  10  -1 220.740 11.1154   4
   2  10   1 212.676 16.5658   4
   3  10  -1 737.222 35.4602   4
  -3  10   1 699.588 31.1404   2
  -3 -10  -1 687.447 32.6269   3
  -3  10  -1 755.537 32.2755   2
   3  10   1 695.580 34.4766   4
  -3 -10   1 709.591 30.2494   3
  -4 -10  -1 100.032 9.20678   3
   4  10  -1 100.826 12.5721   4
  -4  10   1 109.591 11.4821   2
  -4  10  -1 99.5416 10.4842   2
   4  10   1 91.1616 13.0605   4
  -4 -10   1 106.638 9.88106   3
   5  10  -1 33.9149 9.12844   4
  -5  10   1 25.7385 6.64168   2
  -5 -10  -1 36.5851 6.84693   3
  -5 -10   1 43.7344 7.94173   3
  -5  10  -1 29.0084 6.69516   2
   5  10   1 30.6092 8.30061   4
   0  11   1 64.6770 9.00572   2
   0  11  -1 89.6530 10.9676   2
   0  11   1 82.2675 9.01026   4
   0  11  -1 95.4373 10.0490   4
   1  11  -1 241.198 17.4140   2
  -1  11   1 243.443 13.7569   4
   1  11  -1 287.007 18.8367   4
  -1  11   1 267.446 17.9019   2
  -1  11  -1 250.987 17.4395   2
   1  11   1 293.433 18.8540   2
   1  11   1 263.218 17.9415   4
  -1  11  -1 284.053 15.1909   4
  -2  11   1 89.8277 11.1235   2
   2  11  -1 115.341 13.3215   4
  -2 -11  -1 114.519 10.9070   3
  -2  11  -1 129.304 12.1044   2
   2  11   1 85.9797 12.2117   4
  -3  11   1 88.3145 11.1523   2
   3  11  -1 94.4600 13.4924   4
  -3 -11  -1 114.505 10.1921   3
  -3 -11   1 114.257 11.2210   3
   3  11   1 93.2166 13.0646   4
  -3  11  -1 115.604 11.7977   2
   2   0   2 503.605 16.6305   3
  -2   0   2 430.212 16.1653   4
  -2   0   2 483.501 16.4355   5
   2   0  -2 493.836 16.7728   4
   2   0  -2 483.829 16.8411   5
  -2   0   2 488.597 16.8559   3
  -2   0  -2 514.978 16.9488   3
  -2   0  -2 474.643 17.1120   4
   2   0   2 461.162 17.0575   4
   2   0  -2 494.619 16.6037   3
   3   0  -2 523.393 19.0940   4
   3   0   2 510.294 19.4392   4
   3   0  -2 502.413 19.2952   5
  -3   0   2 505.862 18.6093   4
  -3   0   2 530.281 19.3291   3
  -3   0   2 492.790 18.5119   5
  -3   0  -2 475.966 19.0949   4
  -3   0  -2 475.432 18.7485   3
   3   0  -2 524.637 18.6286   3
   3   0   2 517.609 18.5469   3
  -4   0   2 36.9079 4.38651   5
   4   0   2 31.8744 4.43820   4
   4   0  -2 33.8501 4.43202   4
  -4   0  -2 29.6458 4.24717   3
  -4   0  -2 37.2841 4.68240   4
   4   0  -2 32.1903 4.29487   3
   4   0  -2 27.5023 5.25790   5
  -4   0   2 35.6477 4.97404   4
  -4   0  -2 35.4869 4.97797   5
   4   0   2 34.6425 4.35197   3
  -5   0   2 835.952 30.9376   5
  -5   0  -2 815.312 31.7159   5
  -5   0  -2 852.871 32.0104   4
   5   0  -2 770.939 31.7700   5
  -5   0   2 864.666 31.2124   4
  -5   0  -2 865.832 32.3933   3
  -5   0  -2 813.959 30.1350   5
   5   0   2 820.793 30.3655   3
   5   0   2 838.323 32.1446   4
  -5   0   2 894.028 32.7469   3
   5   0  -2 832.229 30.4640   3
   5   0  -2 859.128 31.7664   4
  -6   0   2 209.229 13.3769   5
  -6   0  -2 222.464 14.0884   4
  -6   0  -2 208.929 13.0392   5
   6   0   2 244.832 13.7194   3
   6   0  -2 217.114 13.8002   4
  -6   0   2 209.442 13.0511   4
  -6   0  -2 236.289 15.1735   3
  -6   0  -2 232.028 14.5576   5
  -6   0   2 217.241 14.4817   3
   6   0  -2 181.601 12.1025   3
   6   0   2 221.865 14.6819   4
  -7   0  -2 0.66394 2.53689   4
   7   0   2 4.59035 3.14303   3
  -7   0  -2 8.89369 3.99525   5
  -7   0   2 3.23534 3.68901   4
   7   0  -2 14.9249 5.41332   4
  -7   0   2 4.54971 4.56960   3
  -7   0   2 -0.4060 3.33185   5
  -7   0  -2 9.87801 5.32930   3
   7   0   2 9.76777 5.12218   4
  -7   0   2 8.45824 3.80252   5
  -8   0   2 68.8911 8.30066   5
  -8   0  -2 75.6945 9.66756   5
  -8   0   2 58.5816 9.27077   3
   8   0   2 57.7262 8.94364   4
  -8   0  -2 68.8462 9.78541   3
   8   0  -2 64.3503 10.0569   4
  -9   0  -2 195.497 17.5427   3
  -9   0  -2 203.100 16.1194   5
   9   0   2 263.094 19.3551   4
   9   0  -2 254.116 18.4775   4
  -9   0   2 215.015 19.1474   3
  -9   0   2 219.287 15.2963   5
  -9   0  -2 230.827 16.1367   2
 -10   0  -2 79.6726 13.3036   3
 -10   0   2 79.7690 9.61399   2
 -10   0  -2 83.3936 11.2392   2
 -10   0  -2 72.0201 9.87782   5
 -10   0   2 75.6829 9.64382   5
  10   0   2 71.2713 10.7029   4
  -1   1   2 3870.70 120.725   1
   1  -1   2 3931.01 135.325   1
  -1  -1  -2 3914.04 128.212   1
   1   1  -2 3492.02 126.541   1
  -1   1  -2 4022.81 135.013   1
  -1  -1   2 3118.72 124.452   1
   1  -1  -2 3719.46 119.548   1
   2   1  -2 2524.20 113.626   1
   2  -1   2 2823.98 122.150   1
  -2  -1  -2 2875.84 120.885   1
  -2   1   2 2909.11 115.439   1
   2   1   2 2810.04 117.819   1
   2  -1  -2 2937.27 114.439   1
  -2  -1   2 3148.18 121.765   1
   3  -1   2 538.766 20.6384   3
  -3   1   2 546.654 18.5867   5
  -3   1   2 551.983 19.2292   5
  -3  -1  -2 563.752 19.7554   3
  -3  -1  -2 533.207 21.1752   4
   3  -1   2 550.469 19.9628   4
   3   1  -2 550.992 20.8555   5
  -3  -1  -2 578.215 21.1061   5
  -3   1   2 548.069 18.8884   4
   3   1  -2 539.485 19.3560   3
   3   1  -2 490.088 20.6477   4
  -3   1   2 541.298 21.0165   3
  -3   1  -2 542.510 19.5263   5
  -3  -1   2 565.111 20.8624   4
   3  -1  -2 568.309 19.3398   4
  -3  -1   2 534.736 21.9301   5
  -3   1  -2 546.134 21.0679   3
  -3   1  -2 561.377 19.6753   2
   3   1   2 562.071 21.5569   4
  -3  -1   2 542.406 19.9934   3
  -3   1  -2 538.381 19.7900   4
   3  -1  -2 582.023 20.4752   5
   3   1   2 583.329 19.2020   3
   4   1  -2 324.788 14.1205   3
   4   1  -2 306.186 15.5652   4
   4  -1   2 337.099 15.0030   4
   4  -1   2 330.660 15.3482   3
  -4   1   2 338.985 13.7277   5
  -4   1   2 318.809 15.7718   3
  -4  -1  -2 313.513 15.7056   4
  -4  -1  -2 316.782 15.5960   5
  -4  -1  -2 313.694 14.5908   3
  -4   1   2 325.411 13.8512   4
   4   1  -2 310.030 15.5837   5
  -4   1   2 321.905 14.0784   5
   4  -1  -2 312.254 14.8530   3
   4   1   2 312.861 13.6417   3
   4   1   2 341.526 18.5951   4
  -4  -1   2 362.074 16.0244   4
  -4   1  -2 319.427 14.4757   5
  -4   1  -2 361.853 15.4465   4
  -4   1  -2 339.583 15.4176   5
  -4   1  -2 353.839 14.6093   2
   4  -1  -2 322.591 14.2525   4
  -4  -1   2 326.112 15.1019   5
  -5   1   2 223.870 14.2079   3
   5   1  -2 238.247 12.6259   3
  -5  -1  -2 257.986 14.7100   4
  -5   1   2 259.171 13.0476   4
  -5  -1  -2 272.667 14.4917   3
   5   1  -2 268.025 14.9830   4
   5   1  -2 245.027 14.4597   5
  -5   1   2 250.053 12.2805   5
   5  -1   2 261.753 14.1850   3
  -5  -1  -2 276.807 14.9074   5
  -5   1   2 247.745 12.9304   5
  -5   1  -2 257.653 14.1173   5
  -5  -1   2 259.081 14.2448   3
   5   1   2 247.161 12.6638   3
  -5   1  -2 238.233 14.6792   3
  -5  -1   2 266.555 14.3622   4
   5   1   2 282.350 15.4805   4
  -5  -1   2 253.527 14.0216   5
   5  -1  -2 277.066 14.0953   3
  -5   1  -2 264.914 13.3550   5
  -5   1  -2 240.790 13.3525   4
   5  -1  -2 260.058 13.4969   4
  -5   1  -2 256.008 13.0617   2
  -6   1   2 1078.30 41.1798   3
   6   1  -2 1055.92 37.3473   3
   6  -1   2 1015.74 38.7574   3
   6   1  -2 1032.28 40.3300   4
  -6  -1  -2 1026.60 39.5186   5
  -6   1   2 1065.45 37.5614   4
  -6   1   2 1005.94 36.2983   5
   6  -1   2 1077.26 39.0934   4
  -6   1   2 1042.53 37.5458   5
  -6  -1  -2 1072.31 39.7102   3
  -6  -1  -2 1016.20 39.9082   4
  -6   1  -2 1042.99 38.4396   4
  -6  -1   2 1068.67 39.5986   4
   6  -1  -2 1042.34 38.5049   3
  -6  -1   2 1037.54 38.7890   5
  -6   1  -2 1022.57 40.5122   3
   6   1   2 1022.56 40.5880   4
  -6   1  -2 1053.05 37.5919   2
  -6  -1   2 1046.43 39.8271   3
   6   1   2 1046.31 37.0120   3
  -6   1  -2 1018.47 37.2724   5
   6  -1  -2 1095.32 38.5062   4
   7   1  -2 241.620 16.9051   4
   7  -1   2 219.201 15.1058   4
  -7   1   2 200.473 13.2533   5
  -7  -1  -2 210.268 15.2089   4
  -7  -1  -2 212.607 15.1909   3
  -7   1   2 209.707 13.9053   4
  -7   1   2 224.088 13.3305   5
  -7   1   2 213.970 12.8904   2
  -7   1   2 229.385 17.1898   3
   7   1   2 202.043 12.9439   3
   7  -1  -2 228.865 14.5699   4
  -7  -1   2 201.689 14.9635   4
  -7   1  -2 213.648 13.6668   2
   7   1   2 214.583 16.2609   4
  -7   1  -2 221.528 14.2167   5
  -7   1  -2 221.230 16.8032   3
  -7  -1   2 229.896 16.4625   3
  -7   1  -2 213.462 16.6966   4
  -8   1   2 947.953 41.0817   3
   8  -1   2 890.622 37.2980   4
  -8  -1  -2 978.845 44.6583   3
  -8   1   2 759.813 34.2052   4
  -8  -1  -2 909.343 36.1547   5
  -8   1   2 878.108 34.1128   2
  -8   1   2 869.382 34.2596   5
   8   1  -2 770.852 37.0703   4
   8  -1  -2 901.174 36.6433   4
  -8  -1   2 813.141 38.1828   3
  -8   1  -2 822.859 38.7155   3
   8   1   2 784.504 41.8372   4
   9  -1   2 6.97266 5.80792   4
  -9   1   2 7.40926 4.53727   2
  -9   1   2 4.22831 3.73585   5
  -9  -1  -2 8.85294 5.62648   3
   9   1  -2 4.48568 4.87773   4
  -9   1   2 -3.1319 3.16553   3
  -9  -1  -2 7.49416 4.11904   5
  -9  -1   2 8.50496 5.69467   3
  -9   1  -2 -1.9677 3.32834   3
   9  -1  -2 6.84363 4.58066   4
   9   1   2 1.69653 5.90355   4
  -9   1  -2 3.54850 3.73538   2
  -9   1  -2 7.05665 4.19039   5
  -9  -1   2 8.69071 5.37989   5
  10   1  -2 252.187 20.2428   4
 -10  -1  -2 220.793 17.3331   5
  10  -1   2 268.611 19.6073   4
 -10  -1  -2 264.821 21.5546   3
 -10   1   2 229.979 21.8776   3
 -10   1   2 236.265 16.5673   2
 -10   1   2 295.243 18.4466   5
 -10   1  -2 266.478 18.6239   5
  10   1   2 218.853 19.3752   4
 -10  -1   2 257.621 18.4016   5
 -10  -1   2 215.408 23.9893   3
 -10   1  -2 258.040 18.6787   2
  10  -1  -2 255.398 18.7444   4
 -10   1  -2 252.410 22.7021   3
   0   2   2 73.8768 3.95267   4
   0  -2   2 67.4197 4.33600   2
   0   2  -2 78.9315 4.11986   5
   0   2  -2 74.3987 4.30048   4
   0  -2  -2 72.5900 3.89172   2
   0  -2  -2 74.6447 3.89017   4
   0   2   2 76.1663 3.80939   2
   0   2  -2 74.6292 4.51887   2
   0  -2   2 76.0398 4.03309   5
  -1   2   2 3325.58 108.587   1
  -1  -2  -2 3288.09 116.181   1
   1  -2   2 3243.76 129.660   1
   1   2  -2 3093.52 120.397   1
   1   2   2 3299.92 114.377   1
   1  -2  -2 3160.76 115.055   1
  -1  -2   2 3370.54 122.838   1
  -2   2   2 701.993 20.4278   5
   2  -2   2 724.524 23.8547   2
  -2   2   2 699.982 20.4055   5
  -2   2   2 744.060 22.6429   2
   2   2  -2 706.788 23.2183   3
   2   2  -2 757.289 24.7269   5
   2  -2   2 714.155 25.4460   3
  -2   2   2 727.546 25.1487   3
  -2  -2  -2 710.210 22.3767   3
   2  -2   2 712.550 23.5023   5
   2   2  -2 726.646 25.4755   4
  -2   2   2 722.605 20.7202   4
  -2  -2  -2 745.138 25.6721   4
  -2   2  -2 691.421 25.3828   3
   2  -2  -2 716.492 20.9092   4
   2  -2  -2 723.589 24.8207   3
  -2   2  -2 720.198 23.1268   5
  -2  -2   2 726.423 24.3991   5
   2   2   2 691.924 25.4039   4
  -2   2  -2 733.544 23.0174   4
  -2  -2   2 723.987 23.4689   2
   2  -2  -2 705.018 22.5012   2
  -2   2  -2 730.966 23.9577   2
  -2  -2   2 707.055 23.3334   3
   2  -2  -2 726.966 22.1961   5
   2   2   2 714.080 22.1386   3
   2  -2  -2 722.848 22.7325   5
  -2  -2   2 787.088 25.5708   4
   3  -2   2 3405.28 101.245   3
  -3  -2  -2 3329.48 101.413   4
  -3  -2   2 3531.31 101.376   4
  -4   2   2 1111.82 33.9101   5
  -4  -2  -2 1056.80 35.5043   3
  -4   2   2 1075.01 34.3538   5
  -4   2   2 1063.42 34.3519   2
   4   2  -2 1126.67 37.9113   5
   4   2  -2 1118.90 35.3640   3
  -4   2   2 1047.09 38.2239   3
   4  -2   2 1102.47 35.4787   4
  -4  -2  -2 1037.04 37.2196   5
   4   2  -2 1089.88 38.7081   4
  -4   2   2 1066.95 33.7190   4
  -4  -2  -2 1146.98 38.9867   4
   4  -2   2 1042.18 37.5639   3
   4  -2  -2 1048.94 34.0293   4
  -4   2  -2 1062.22 35.2712   4
  -4  -2   2 1047.50 37.7469   4
   4   2   2 1080.61 38.7642   4
   4  -2  -2 1022.56 36.8859   3
  -4  -2   2 1117.00 36.4090   3
   4   2   2 1037.20 34.1764   3
  -4   2  -2 1008.60 37.9929   3
  -4   2  -2 1074.96 36.4726   5
  -4  -2   2 1061.18 37.0917   5
   4  -2  -2 984.998 38.3697   5
  -4   2  -2 1083.29 35.1750   5
  -5  -2  -2 416.909 20.8531   4
   5  -2   2 419.724 18.4867   4
   5   2  -2 426.637 20.6996   5
   5   2  -2 448.105 18.4961   3
  -5   2   2 425.536 21.1969   3
  -5  -2  -2 426.252 19.2033   3
   5   2  -2 405.221 20.9261   4
  -5   2   2 426.680 17.2507   5
  -5  -2  -2 437.574 20.4800   5
   5  -2   2 408.217 19.8635   3
  -5   2   2 427.603 17.7900   5
  -5   2   2 420.513 17.1494   4
   5  -2  -2 456.113 20.3848   3
  -5  -2   2 446.430 20.1821   5
  -5   2  -2 464.068 19.9568   5
  -5   2  -2 421.596 21.1177   3
  -5   2  -2 414.285 18.6193   2
  -5   2  -2 429.719 18.5056   4
  -5  -2   2 460.376 20.0185   3
   5   2   2 449.288 21.8631   4
  -5  -2   2 428.347 20.7316   4
  -5   2  -2 435.147 18.4083   5
   5   2   2 423.546 17.6342   3
   5  -2  -2 401.191 17.4906   4
   6  -2   2 825.740 30.5658   4
   6   2  -2 795.901 33.6185   4
   6  -2   2 747.651 31.5421   3
  -6   2   2 789.226 28.3508   5
   6   2  -2 781.445 29.3705   3
  -6  -2  -2 799.206 31.2935   3
  -6  -2  -2 747.166 32.7786   4
  -6   2   2 772.770 33.7306   3
  -6   2   2 784.762 28.6832   4
  -6  -2  -2 821.867 32.7381   5
  -6   2   2 773.640 28.5884   2
  -6   2   2 793.572 29.0921   5
  -6  -2   2 780.012 31.6134   3
   6   2   2 774.976 33.7006   4
   6   2   2 672.791 27.9430   3
  -6  -2   2 775.349 31.7440   5
  -6  -2   2 710.841 31.6153   4
  -6   2  -2 803.476 30.2178   4
  -6   2  -2 753.420 30.4685   5
  -6   2  -2 742.725 29.5481   2
   6  -2  -2 771.435 31.4601   3
  -6   2  -2 798.995 33.7797   3
  -6   2  -2 738.918 29.1091   5
   7   2  -2 412.826 23.9494   4
  -7   2   2 404.522 19.0560   5
   7  -2   2 426.877 20.8697   4
  -7   2   2 437.431 19.7118   2
  -7   2   2 416.386 19.7086   4
  -7  -2  -2 463.808 22.8859   3
  -7   2   2 421.294 24.5990   3
   7   2   2 373.819 18.8211   3
  -7   2  -2 417.218 20.4795   2
   7   2   2 381.342 23.0230   4
   7  -2  -2 431.005 20.5641   4
  -7   2  -2 436.313 20.9230   4
  -7   2  -2 418.365 21.4466   5
  -7  -2   2 385.056 21.8037   3
  -7   2  -2 423.328 20.4033   5
  -7   2  -2 425.316 24.1239   3
  -8   2   2 16.8865 6.16242   3
  -8   2   2 20.5750 5.17836   5
   8  -2   2 7.64650 4.99852   4
   8   2  -2 22.5358 7.38129   4
  -8   2   2 20.5038 5.40658   2
  -8   2  -2 12.3426 4.33197   5
  -8   2  -2 2.40241 5.34199   2
   8  -2  -2 14.6598 5.12163   4
   8   2   2 25.0135 7.34827   4
  -8   2  -2 3.53793 5.66661   3
  -8  -2   2 14.0581 6.26652   3
  -8   2  -2 4.70381 4.30859   4
  -9   2   2 189.685 13.8354   5
   9  -2   2 202.113 15.9011   4
  -9   2   2 156.076 16.4756   3
  -9  -2  -2 198.419 16.8442   3
  -9   2   2 224.627 15.1681   2
  -9  -2   2 215.638 18.3875   3
  -9   2  -2 181.421 13.8454   5
   9  -2  -2 183.064 14.2296   4
   9   2   2 196.830 17.5379   4
  -9   2  -2 199.467 15.4349   2
  -9   2  -2 223.686 19.6175   3
 -10   2   2 134.330 12.6956   2
 -10  -2  -2 133.546 14.9071   3
 -10   2   2 110.669 16.4153   3
 -10   2   2 122.188 11.2453   5
 -10  -2  -2 122.688 13.0798   5
  10  -2   2 140.164 13.4894   4
  10   2  -2 165.003 17.3954   4
 -10  -2   2 144.411 19.0608   3
 -10   2  -2 156.286 14.2937   2
 -10  -2   2 117.586 13.5630   5
  10   2   2 140.648 16.5123   4
  10  -2  -2 116.334 13.2055   4
 -10   2  -2 130.848 13.2030   5
 -10   2  -2 145.762 16.2107   3
   0   3  -2 1.26079 1.02959   5
   0  -3  -2 2.60201 1.17595   2
   0   3   2 2.30370 1.36761   2
   0  -3  -2 2.58416 1.21891   4
   0   3   2 0.44555 1.05415   4
   0  -3   2 1.78012 1.24834   5
   0  -3   2 0.66940 1.15826   2
   0   3  -2 2.79079 1.40813   2
   0   3  -2 2.67257 1.26237   4
  -1  -3  -2 1068.40 33.4629   2
  -1  -3  -2 1123.47 34.7515   4
  -1   3   2 1072.77 32.7741   2
   1  -3   2 1046.54 33.8207   2
   1   3  -2 1099.66 33.3700   5
  -1   3   2 1075.42 30.8004   4
   1  -3   2 1057.40 32.7439   5
   1   3  -2 1079.98 33.7619   2
   1   3  -2 1178.22 35.2091   4
   1  -3  -2 1088.70 34.5824   3
   1  -3  -2 1040.47 30.5916   4
  -1  -3   2 1084.95 33.5769   5
  -1  -3   2 1044.01 34.2634   4
   1   3   2 1058.08 34.5980   4
   1  -3  -2 1012.42 32.6797   2
  -1   3  -2 1085.11 33.9832   2
  -1   3  -2 1080.47 32.0466   5
  -1  -3   2 1044.26 33.7652   2
  -2   3   2 1738.39 49.5758   2
   2  -3   2 1659.48 50.9120   2
   2   3  -2 1652.64 52.8002   4
  -2  -3  -2 1691.87 50.5095   5
   2   3  -2 1680.64 51.0246   5
   2  -3   2 1770.10 53.5051   3
   2  -3   2 1644.46 49.9270   5
  -2   3   2 1642.81 52.3770   3
  -2  -3  -2 1715.35 50.7017   2
   2  -3  -2 1596.90 47.9451   5
  -2  -3   2 1673.09 51.1369   5
   2  -3  -2 1656.79 48.6684   5
  -2  -3   2 1653.38 50.5596   2
  -2   3  -2 1636.87 48.8161   5
   2  -3  -2 1605.33 49.3083   2
  -2   3  -2 1807.77 51.2353   2
  -2  -3   2 1626.02 49.8353   3
   2   3   2 1588.14 52.4608   4
   2  -3  -2 1689.95 52.2468   3
  -2  -3   2 1590.74 52.2947   4
   3   3  -2 751.251 26.3229   5
   3  -3   2 720.733 27.5812   3
  -3  -3  -2 738.245 26.1449   5
  -3   3   2 664.587 27.4145   3
  -3   3   2 714.026 20.4457   5
   3   3  -2 684.223 27.7727   4
  -3   3   2 711.590 20.4866   5
   3  -3   2 733.112 25.2806   2
  -3  -3  -2 747.531 27.9416   4
   3  -3   2 698.203 24.9607   5
  -3   3   2 714.966 20.6883   4
  -3  -3  -2 715.479 23.7745   3
  -3   3   2 732.272 24.0905   2
  -3  -3   2 693.636 24.8167   2
   3  -3  -2 721.711 23.9689   2
   3  -3  -2 732.654 23.7266   5
  -3   3  -2 718.809 23.5296   4
   3  -3  -2 719.846 26.9278   3
   3  -3  -2 686.413 24.5072   5
  -3  -3   2 694.619 26.0941   5
  -3   3  -2 707.695 28.1502   3
   3   3   2 655.218 29.9231   4
  -3   3  -2 687.202 24.5840   5
  -3   3  -2 706.329 23.6734   5
   3   3   2 691.110 23.1774   3
  -3   3  -2 729.411 25.4422   2
  -3  -3   2 667.183 24.3376   3
  -3  -3   2 766.145 27.7385   4
   4   3  -2 104.667 8.53999   5
  -4  -3  -2 108.750 7.30748   3
   4   3  -2 113.037 7.72013   3
  -4   3   2 119.991 5.98998   5
  -4   3   2 102.814 9.60141   3
  -4  -3  -2 134.158 10.4262   4
   4  -3   2 119.927 9.92035   3
  -4   3   2 118.476 7.30217   2
   4  -3   2 109.363 8.02925   5
  -4  -3  -2 116.958 9.20405   5
   4   3  -2 119.978 9.94485   4
  -4   3   2 112.602 6.04296   5
  -4   3   2 115.107 5.72003   4
   4   3   2 121.609 9.93009   4
  -4   3  -2 101.735 9.27538   3
   4  -3  -2 120.863 7.63848   5
  -4   3  -2 119.364 8.40517   2
   4  -3  -2 117.547 5.95486   4
   4   3   2 116.081 6.88969   3
  -4   3  -2 115.852 8.02848   5
  -4  -3   2 132.310 8.61727   3
   4  -3  -2 123.079 9.18314   3
  -4   3  -2 118.166 7.49983   5
  -4  -3   2 120.091 9.42748   4
  -4   3  -2 116.353 7.09928   4
  -4  -3   2 131.086 8.11762   2
  -4  -3   2 116.022 9.11619   5
  -5  -3  -2 983.591 36.7652   5
  -5   3   2 916.988 31.1357   4
   5   3  -2 932.358 38.1982   4
   5  -3   2 1013.37 38.0543   3
  -5   3   2 1003.03 31.4707   5
   5   3  -2 980.294 33.9112   3
  -5   3   2 988.630 33.4275   2
  -5   3   2 1040.73 34.1017   5
  -5   3   2 937.100 37.9927   3
  -5  -3  -2 1023.77 41.8268   4
  -5  -3  -2 984.973 34.5568   3
  -5   3  -2 947.176 33.4255   5
  -5  -3   2 930.313 34.7670   3
  -5  -3   2 950.870 37.4253   4
   5  -3  -2 975.546 37.1678   3
  -5  -3   2 1006.93 34.4728   2
  -5   3  -2 998.101 34.9192   2
  -5   3  -2 960.694 34.6584   5
   5   3   2 929.868 32.5741   3
  -5  -3   2 895.621 36.1201   5
  -5   3  -2 974.221 38.5995   3
   5  -3  -2 981.765 31.8721   4
   5   3   2 993.563 38.7984   4
  -6  -3  -2 881.891 38.2912   4
   6   3  -2 932.905 39.4423   4
  -6  -3  -2 888.442 37.1981   5
  -6  -3  -2 898.195 35.1897   3
  -6   3   2 1047.38 34.7066   5
  -6   3   2 932.567 33.7013   2
   6   3  -2 931.480 34.1376   3
  -6   3   2 920.776 39.1322   3
   6  -3   2 887.806 37.3839   3
  -6   3   2 948.102 32.5683   5
  -6   3   2 984.528 32.5891   4
   6   3   2 985.693 40.1488   4
  -6   3  -2 997.614 35.4945   2
  -6   3  -2 918.453 34.8486   5
   6  -3  -2 955.515 32.7899   4
  -6  -3   2 890.609 37.6433   4
  -6   3  -2 918.911 33.6478   4
   6  -3  -2 946.588 40.3861   3
  -6  -3   2 931.460 34.2742   2
  -6  -3   2 978.673 36.6881   3
  -6   3  -2 978.549 34.0341   5
  -6   3  -2 945.541 39.3862   3
  -6  -3   2 907.983 39.8562   5
   6   3   2 945.234 33.2727   3
   7   3  -2 921.961 45.7391   4
  -7   3   2 934.740 33.0820   5
  -7   3   2 903.427 32.6356   4
  -7   3   2 872.714 39.9010   3
  -7  -3  -2 915.895 36.9730   3
  -7   3   2 898.111 32.2278   5
  -7   3   2 879.729 33.8011   2
   7  -3   2 934.026 34.7899   4
  -7   3  -2 854.317 39.9739   3
  -7  -3   2 931.598 37.6788   3
  -7   3  -2 890.204 35.4412   2
  -7   3  -2 916.157 34.5582   4
  -7   3  -2 930.909 35.6878   5
   7  -3  -2 927.116 33.5615   4
  -7   3  -2 946.901 34.2613   5
   7   3   2 867.266 33.3261   3
   8  -3   2 246.994 15.3465   4
  -8   3   2 239.398 14.9483   2
  -8   3   2 264.214 20.0985   3
  -8  -3  -2 236.590 19.7011   3
  -8   3   2 249.025 14.3106   4
   8   3  -2 256.564 19.5918   4
  -8   3   2 248.559 14.5571   5
  -8   3   2 254.918 14.1363   5
  -8  -3   2 278.949 18.9222   3
  -8   3  -2 238.208 14.8402   5
  -8   3  -2 239.932 16.4051   2
   8  -3  -2 237.754 14.6100   4
  -8   3  -2 266.687 20.0276   3
   8   3   2 261.889 20.5279   4
  -9   3   2 218.267 13.6857   5
  -9  -3  -2 268.641 20.1258   3
  -9   3   2 273.862 17.1494   2
  -9   3   2 268.175 15.6866   4
   9   3  -2 260.098 20.6469   4
   9  -3   2 274.632 17.4214   4
  -9   3   2 268.381 22.2369   3
   9  -3  -2 251.078 15.8192   4
  -9  -3   2 253.765 20.1919   3
  -9   3  -2 256.309 17.2952   2
  -9   3  -2 255.469 16.4920   5
   9   3   2 242.271 20.2662   4
  -9   3  -2 266.870 21.9486   3
 -10   3   2 220.764 21.9428   3
 -10  -3  -2 259.013 21.1364   3
 -10   3  -2 227.979 21.0128   3
   0   4   2 2243.83 66.5527   4
   0   4  -2 2236.52 67.5713   2
   0  -4   2 2263.71 66.2185   5
   0  -4   2 2387.05 68.0949   2
   0   4  -2 2259.64 67.1979   4
   0  -4  -2 2254.70 67.1302   2
   0  -4  -2 2206.90 66.1482   4
   1   4  -2 775.045 26.9873   4
   1   4  -2 743.426 25.7654   2
  -1  -4  -2 768.637 23.9215   5
   1   4  -2 757.099 24.4736   5
  -1  -4  -2 757.154 26.3168   4
  -1   4   2 755.164 22.9138   4
  -1   4   2 757.161 24.9628   2
  -1  -4  -2 740.940 25.5427   2
   1  -4   2 735.788 24.4130   5
   1  -4   2 724.946 25.8898   2
  -1  -4   2 768.983 26.5401   4
   1  -4  -2 742.957 21.8419   5
   1  -4  -2 728.629 22.4622   4
   1  -4  -2 728.106 24.8867   2
   1   4   2 770.905 26.6661   4
  -1  -4   2 761.490 25.2756   5
  -1  -4   2 711.713 25.7656   2
   1   4   2 732.871 25.2632   2
  -1   4  -2 743.771 24.1111   4
  -1   4  -2 715.499 22.8938   5
  -1   4  -2 740.264 25.9605   2
   1  -4  -2 718.479 26.4825   3
  -2   4   2 962.022 31.4054   2
  -2  -4  -2 951.247 30.1785   3
  -2  -4  -2 948.811 32.4071   2
   2  -4   2 948.523 32.5645   2
   2   4  -2 991.863 34.8467   4
   2   4  -2 957.837 32.4263   2
  -2  -4  -2 933.622 31.7154   5
   2  -4   2 961.949 31.4364   5
   2  -4   2 990.213 35.3728   3
   2   4  -2 989.501 32.1328   5
  -2  -4  -2 919.180 33.8815   4
   2  -4  -2 994.891 31.6961   2
  -2  -4   2 921.324 31.3723   3
  -2  -4   2 995.061 32.8376   5
   2  -4  -2 995.038 29.4213   5
   2   4   2 998.687 34.8160   4
  -2  -4   2 985.814 32.8221   2
  -2   4  -2 996.200 32.7815   2
   2  -4  -2 998.328 34.3146   3
  -2  -4   2 963.678 33.9690   4
  -2   4  -2 986.177 29.5580   5
   3  -4   2 2195.03 65.7012   5
   3   4  -2 2136.67 66.6053   5
   3  -4   2 2245.19 70.0920   3
  -3  -4  -2 2183.11 66.4458   2
  -3   4   2 2146.39 64.9123   2
   3  -4   2 2189.86 66.5134   2
  -3  -4  -2 2109.38 69.0566   4
  -3  -4  -2 2266.12 67.1727   5
  -3  -4  -2 2154.35 64.0999   3
  -3   4   2 2158.27 69.2870   3
   3   4  -2 2231.38 70.1161   4
  -3   4  -2 2161.33 63.2997   4
  -3  -4   2 2158.98 68.8257   4
  -3  -4   2 2197.92 67.3068   5
  -3   4  -2 2135.27 66.3696   2
  -3   4  -2 2150.68 64.2738   5
  -3  -4   2 2178.12 66.5041   2
   3  -4  -2 2177.66 65.0862   2
   3  -4  -2 2151.66 68.6733   3
  -3  -4   2 2002.19 64.9271   3
  -3   4  -2 2197.35 63.2917   5
   3   4   2 2157.85 69.6563   4
   3  -4  -2 2202.97 64.0474   5
  -4  -4  -2 194.967 12.7264   5
   4  -4   2 239.414 12.5449   5
  -4  -4  -2 231.495 11.5831   3
  -4   4   2 251.585 15.1076   3
   4  -4   2 246.480 12.6127   2
   4   4  -2 224.973 12.9417   5
  -4  -4  -2 225.312 12.3728   2
   4   4  -2 246.544 15.2577   4
  -4   4   2 240.855 13.3711   2
   4  -4   2 237.921 14.9115   3
  -4  -4  -2 247.364 15.1369   4
   4  -4  -2 240.617 14.3361   3
  -4   4  -2 236.910 10.3868   4
   4   4   2 200.977 14.4859   4
  -4  -4   2 226.616 13.2364   5
  -4  -4   2 233.615 12.2096   3
  -4  -4   2 238.547 12.5240   2
   4  -4  -2 222.072 11.2382   2
   4  -4  -2 223.455 11.3394   5
  -4   4  -2 234.776 12.5272   2
  -4   4  -2 221.706 11.2183   5
  -4  -4   2 224.535 14.1343   4
  -4   4  -2 244.436 15.4102   3
  -4   4  -2 236.241 10.6346   5
  -5   4   2 560.772 27.1645   3
   5  -4   2 559.610 26.1986   3
  -5   4   2 551.917 18.1152   5
  -5  -4  -2 536.650 23.1651   2
  -5   4   2 546.429 22.1254   2
  -5   4   2 558.328 18.2189   4
   5   4  -2 538.679 26.9541   4
   5  -4   2 575.187 23.3973   5
  -5   4   2 547.448 17.8806   5
  -5  -4  -2 552.431 22.6703   3
  -5  -4  -2 586.750 27.2318   4
   5   4   2 557.828 21.4870   3
  -5  -4   2 591.120 23.5111   2
  -5   4  -2 538.849 26.7708   3
  -5  -4   2 513.121 25.4790   4
  -5   4  -2 578.831 21.0912   4
  -5   4  -2 557.279 22.1580   5
   5  -4  -2 525.515 25.3056   3
  -5  -4   2 555.437 24.9017   5
  -5   4  -2 566.737 21.0711   5
   5  -4  -2 581.085 22.7298   5
   5   4   2 598.466 28.0811   4
  -5  -4   2 546.806 23.3580   3
  -5   4  -2 584.087 23.8309   2
  -6  -4  -2 1746.86 57.6750   3
  -6   4   2 1756.65 52.1506   4
   6   4  -2 1704.53 56.3682   3
  -6   4   2 1733.50 62.9958   3
   6   4  -2 1713.78 63.3527   4
  -6   4   2 1718.09 56.0792   2
   6   4   2 1667.68 62.7209   4
   6   4   2 1793.23 55.4713   3
  -6  -4   2 1679.12 57.9608   3
  -6   4  -2 1742.19 54.7596   4
  -6   4  -2 1690.49 55.9371   5
  -6   4  -2 1705.54 62.9328   3
  -6   4  -2 1724.80 54.6933   5
  -6   4  -2 1767.86 57.9634   2
  -7   4   2 638.196 26.4131   2
  -7   4   2 598.403 31.7895   3
  -7   4   2 634.435 22.9998   5
   7   4  -2 637.348 32.8901   4
  -7   4   2 646.412 23.2805   4
  -7  -4  -2 590.863 27.7841   3
  -7   4   2 631.037 22.6397   5
   7   4   2 613.312 27.8335   3
  -7  -4   2 631.022 29.0339   3
  -7   4  -2 637.189 32.7549   3
  -7   4  -2 641.873 27.9386   2
  -7   4  -2 593.412 24.7282   4
  -7   4  -2 643.304 25.3105   5
   7  -4  -2 629.520 23.5649   4
   7   4   2 602.243 32.3468   4
  -8   4   2 32.9276 5.30157   4
  -8   4   2 35.0331 4.98528   5
  -8   4   2 25.9645 4.43450   5
  -8  -4  -2 42.4546 8.01038   3
  -8   4   2 34.2423 6.65150   2
  -8   4   2 49.3594 10.9037   3
  -8   4  -2 63.3843 11.8587   3
   8   4   2 32.5824 8.34274   4
  -8   4  -2 38.2654 6.46407   4
  -8  -4   2 51.6879 9.61410   3
   8  -4  -2 43.2886 5.81532   4
  -8   4  -2 35.3703 7.25919   2
  -8   4  -2 42.0842 6.96896   5
  -9   4   2 338.058 25.3998   3
  -9   4   2 358.706 17.3283   4
  -9  -4  -2 337.153 23.0043   3
  -9   4   2 347.937 20.1390   2
  -9   4  -2 346.224 18.6404   5
  -9   4  -2 400.407 27.0442   3
  -9   4  -2 372.431 19.6640   4
  -9   4  -2 368.182 21.8312   2
  -9  -4   2 366.808 23.4428   3
   0  -5  -2 2756.27 80.8133   4
   0  -5   2 2700.90 82.6855   2
   0  -5  -2 2777.64 82.1115   2
   0   5  -2 2760.65 82.6067   2
   0   5  -2 2814.48 82.2166   4
   0  -5  -2 2717.56 78.6047   5
   0  -5   2 2805.47 81.0019   5
   1   5  -2 386.296 17.1643   4
  -1   5   2 378.338 13.6941   4
  -1  -5  -2 373.690 14.3836   5
  -1   5   2 366.169 15.4185   2
   1  -5   2 356.813 16.1973   2
  -1  -5  -2 374.973 16.2266   2
   1  -5   2 387.632 16.2428   5
   1   5  -2 383.920 16.4938   2
  -1  -5  -2 374.719 16.4028   4
   1   5  -2 363.090 13.8558   5
  -1   5  -2 372.568 14.7298   4
  -1  -5   2 375.163 15.5852   5
  -1  -5   2 395.038 16.6340   4
  -1  -5   2 397.676 16.8934   2
   1   5   2 386.171 16.8713   4
   1  -5  -2 374.076 12.7918   5
   1  -5  -2 370.948 15.5925   2
   1  -5  -2 405.381 17.7352   3
   1   5   2 382.424 15.8965   2
  -1   5  -2 369.472 11.9871   5
  -1   5  -2 349.723 16.1109   2
   2  -5   2 3817.51 110.532   5
  -2  -5  -2 3783.35 112.216   2
  -2  -5  -2 3860.58 111.353   5
   2  -5   2 3693.46 112.242   2
   2   5  -2 3927.86 115.051   4
  -2  -5  -2 3788.39 113.930   4
   2  -5   2 3851.66 115.863   3
  -2  -5   2 3925.57 113.955   4
   2   5   2 3853.37 114.679   4
  -2   5  -2 3718.16 106.875   5
  -2  -5   2 3861.56 112.745   2
   2  -5  -2 3887.77 114.652   3
  -2  -5   2 3777.82 111.964   5
   3  -5   2 693.671 25.1482   5
  -3  -5  -2 673.164 28.2585   4
  -3   5   2 712.569 25.2707   2
   3   5  -2 657.243 25.2477   5
   3   5  -2 724.352 29.4056   4
   3  -5   2 725.582 26.6014   2
  -3  -5  -2 667.784 26.1273   2
  -3  -5  -2 658.054 23.6614   3
  -3  -5  -2 705.715 26.4183   5
   3  -5   2 679.343 29.1210   3
  -3   5  -2 686.538 22.4684   4
  -3   5  -2 706.810 26.4144   2
   3  -5  -2 677.237 24.9704   2
  -3  -5   2 731.146 27.1465   5
  -3  -5   2 671.607 28.1068   4
  -3  -5   2 652.664 26.1439   2
   3   5   2 710.595 29.1773   4
  -3  -5   2 698.575 25.1666   3
  -3   5  -2 658.361 22.0384   5
  -3   5  -2 670.562 21.5549   5
   3  -5  -2 660.102 23.4529   5
   3  -5  -2 663.948 28.0748   3
   4   5  -2 2938.31 93.3912   4
  -4  -5  -2 2854.59 85.7913   3
  -4  -5  -2 2941.72 88.7842   2
  -4  -5  -2 2859.45 89.4072   5
  -4   5   2 2960.79 86.7817   2
   4  -5   2 2779.53 87.1516   5
   4  -5   2 3016.94 93.2348   3
  -4   5   2 2984.19 93.0274   3
  -4  -5  -2 2828.53 92.4658   4
   4  -5   2 2996.75 88.5497   2
  -4   5  -2 2932.59 83.1446   5
  -4  -5   2 2748.32 88.0695   2
  -4  -5   2 2675.41 88.8559   5
  -4   5  -2 2971.19 88.5236   2
  -4   5  -2 2856.00 83.3098   4
   4  -5  -2 2912.50 85.9830   5
   4   5   2 2884.36 92.9984   4
  -4  -5   2 2862.45 91.6456   4
  -4   5  -2 2941.47 84.1129   5
   4  -5  -2 2923.74 86.7877   2
  -4  -5   2 2870.29 87.0814   3
  -5   5   2 388.486 22.1193   3
  -5  -5  -2 376.075 20.2735   5
   5  -5   2 373.964 18.7069   2
   5  -5   2 355.542 18.1224   5
  -5   5   2 379.236 17.6314   2
  -5  -5  -2 381.928 17.4732   3
   5   5  -2 375.640 22.6100   4
   5   5   2 391.182 22.8702   4
  -5   5  -2 401.544 15.2431   5
  -5   5  -2 379.512 15.8697   5
  -5  -5   2 387.877 18.3313   3
   5  -5  -2 372.669 21.6025   3
  -5  -5   2 383.923 20.8763   2
   5  -5  -2 385.537 17.4565   5
  -5   5  -2 386.592 18.6386   2
  -5   5  -2 392.836 15.1740   4
  -5  -5   2 382.985 19.8818   5
  -6   5   2 248.841 14.3722   2
  -6  -5  -2 246.705 14.5938   3
   6   5  -2 273.254 19.8623   4
  -6   5   2 228.862 21.8296   3
  -6   5  -2 267.116 19.8582   3
  -6   5  -2 269.916 16.0887   2
   6   5   2 250.080 19.3052   4
  -6   5  -2 244.245 12.8369   5
  -6   5  -2 282.618 12.7743   5
  -6  -5   2 252.395 15.2452   3
  -6   5  -2 279.020 12.4342   4
  -7  -5  -2 118.314 11.1567   3
   7   5  -2 166.093 16.4313   4
  -7   5   2 127.338 14.0228   3
  -7   5   2 160.032 11.7120   2
  -7  -5   2 141.749 12.7069   3
  -7   5  -2 134.530 8.94581   5
  -7   5  -2 130.270 14.2448   3
  -7   5  -2 123.461 13.3574   2
   7   5   2 159.028 15.4873   4
  -7   5  -2 141.703 10.1860   5
  -8   5   2 94.2516 11.7029   2
  -8  -5  -2 88.3440 10.8250   3
   8   5  -2 106.282 13.4205   4
  -8   5   2 93.1015 12.5346   3
  -8   5  -2 68.7993 6.97017   4
  -8   5  -2 88.6769 12.5381   3
  -8   5  -2 82.7599 9.54328   2
  -8  -5   2 61.0417 8.94761   3
  -8   5  -2 67.3941 7.14285   5
  -9   5   2 177.967 19.2167   3
  -9  -5  -2 176.195 15.2342   3
  -9   5   2 156.089 13.5010   2
   9   5  -2 156.524 17.2926   4
  -9   5  -2 158.735 17.5809   3
   9   5   2 181.926 18.1886   4
  -9   5  -2 208.681 15.4799   2
  -9  -5   2 167.836 16.4340   3
   0  -6   2 108.262 8.71056   2
   0  -6  -2 111.239 7.19293   4
   0   6  -2 94.9535 8.16354   2
   0  -6  -2 111.904 6.22647   5
   0  -6  -2 109.243 8.01328   2
   0   6   2 103.134 7.85418   2
   0  -6   2 105.841 7.05852   5
   0   6   2 101.679 7.34450   4
   0   6  -2 96.1138 7.72247   4
  -1  -6  -2 191.088 11.2484   4
   1   6  -2 195.321 11.8721   4
  -1   6   2 187.230 8.97360   4
  -1  -6  -2 193.717 11.2445   2
  -1   6   2 193.259 10.6113   2
   1  -6   2 196.579 11.4908   2
   1  -6   2 188.647 9.98466   5
  -1  -6  -2 182.547 9.47104   5
   1   6  -2 180.141 10.9794   2
  -1  -6   2 190.210 10.4889   5
  -1  -6   2 195.571 11.1123   4
  -1   6  -2 178.231 9.75237   4
   1  -6  -2 175.301 10.7217   2
   1   6   2 179.107 10.5368   2
  -1  -6   2 195.688 11.5746   2
   1  -6  -2 180.803 11.7800   3
   1  -6  -2 183.920 8.27089   5
  -1   6  -2 169.886 10.7599   2
   2  -6   2 425.524 17.4695   5
   2  -6   2 426.271 19.1060   2
   2   6  -2 405.487 20.2983   4
   2   6  -2 406.726 18.7716   2
  -2   6   2 410.964 13.0531   4
  -2  -6  -2 441.479 19.2328   2
  -2  -6  -2 409.553 19.7610   4
  -2   6   2 425.175 18.0535   2
   2  -6   2 417.300 21.3083   3
  -2  -6  -2 419.169 17.6160   5
   2  -6  -2 386.492 15.1712   5
  -2  -6   2 455.926 18.9806   5
   2   6   2 406.155 19.9789   4
   2  -6  -2 412.006 20.2898   3
  -2   6  -2 426.762 18.8910   2
   2  -6  -2 441.061 18.4087   2
  -2  -6   2 432.830 21.4270   2
  -2  -6   2 399.893 19.2740   4
  -2   6  -2 408.739 15.7149   4
   3  -6   2 107.101 9.19887   2
  -3  -6  -2 108.319 7.54180   3
  -3  -6  -2 127.630 10.5674   4
  -3   6   2 116.226 8.29053   2
  -3  -6  -2 106.458 8.56220   5
   3  -6   2 112.638 10.5840   3
   3   6  -2 122.267 10.7360   4
  -3  -6  -2 123.178 9.30097   2
   3  -6   2 115.499 8.16862   5
  -3  -6   2 117.316 8.31371   3
   3  -6  -2 122.287 10.5785   3
  -3   6  -2 117.458 9.65009   2
  -3  -6   2 114.727 9.24110   2
  -3   6  -2 107.665 5.92518   4
  -3   6  -2 112.487 6.23018   4
   3  -6  -2 111.867 8.78918   2
  -3  -6   2 127.201 9.93804   5
   3  -6  -2 116.597 7.49037   5
   3   6   2 139.885 11.8620   4
  -4  -6  -2 279.728 16.1919   5
  -4   6   2 306.260 14.9484   2
   4  -6   2 263.101 19.8589   3
  -4  -6  -2 288.365 17.5218   4
   4   6  -2 285.834 18.3318   4
   4  -6   2 275.050 14.4019   5
  -4  -6  -2 248.643 13.0469   3
   4  -6   2 261.460 15.4058   2
   4  -6  -2 232.205 16.5922   3
  -4  -6   2 267.941 15.6589   5
  -4  -6   2 294.631 14.8369   3
  -4   6  -2 273.334 10.5606   4
   4  -6  -2 270.866 14.3939   2
   4   6   2 266.931 18.1352   4
  -4  -6   2 239.271 16.2651   4
  -4   6  -2 276.787 10.1946   4
   4  -6  -2 270.329 13.4235   5
  -4   6  -2 285.484 15.6263   2
   5   6  -2 1437.31 55.8004   4
   5  -6   2 1378.48 49.7518   2
   5  -6   2 1439.79 49.7631   5
  -5  -6  -2 1465.28 48.2040   3
  -5   6   2 1466.62 48.6813   2
  -5   6  -2 1465.18 43.0686   4
  -5   6  -2 1446.30 50.1939   2
   5  -6  -2 1459.19 49.1277   2
   5   6   2 1493.90 56.2842   4
  -5  -6   2 1405.24 49.0959   3
   5  -6  -2 1418.60 48.2762   5
  -6  -6  -2 474.630 21.8934   3
   6   6  -2 478.324 28.4248   4
  -6   6   2 456.821 21.4149   2
  -6   6   2 450.248 27.3795   3
   6   6   2 464.366 27.3589   4
  -6   6  -2 484.595 16.8293   4
  -6  -6   2 487.730 23.2474   3
  -6   6  -2 493.770 23.6449   2
  -7  -6  -2 141.924 12.2475   3
  -7   6   2 142.306 16.3510   3
  -7   6   2 138.555 11.5654   2
  -7   6  -2 139.804 12.6732   2
   7   6   2 140.600 15.1574   4
  -7  -6   2 158.664 12.6792   3
  -8   6   2 36.4255 7.17324   2
  -8   6   2 40.8860 10.7762   3
  -8  -6  -2 43.5942 7.32964   3
   8   6  -2 48.8950 10.6627   4
  -8   6  -2 40.7767 8.07993   2
  -8  -6   2 50.8774 9.28156   3
   0   7  -2 295.847 15.3788   4
   0  -7   2 326.568 16.7462   2
   0  -7  -2 307.687 14.0705   4
   0  -7   2 292.039 14.2570   5
   0   7  -2 306.279 15.8518   2
   0  -7  -2 301.363 17.7957   2
   0   7   2 298.569 15.3932   2
   0  -7  -2 293.710 12.8667   5
   0   7   2 302.701 14.6608   4
   1  -7   2 311.665 16.5530   2
   1   7  -2 313.683 16.2850   2
  -1   7   2 328.757 15.9339   2
  -1   7   2 310.381 13.4926   4
  -1  -7  -2 313.228 16.3918   2
  -1  -7  -2 327.887 16.1717   4
  -1  -7  -2 301.113 14.0821   5
   1   7  -2 326.540 17.1499   4
   1  -7   2 346.153 15.2085   5
  -1   7  -2 312.775 14.6354   4
  -1   7  -2 325.041 16.5108   2
   1  -7  -2 307.424 12.9962   5
   1  -7  -2 318.156 17.7084   3
   1   7   2 323.384 16.8223   4
   1  -7  -2 329.872 16.5174   2
  -1  -7   2 325.458 15.4974   5
   1   7   2 327.139 16.2865   2
  -1  -7   2 310.529 16.9346   2
  -2  -7  -2 1138.59 41.6744   2
  -2   7   2 1157.30 34.2940   4
  -2  -7  -2 1157.53 42.2127   4
   2  -7   2 1120.09 44.6116   3
   2  -7   2 1164.57 39.3333   5
   2   7  -2 1108.87 41.0084   2
  -2   7   2 1158.79 40.2675   2
   2   7  -2 1144.57 43.5115   4
   2  -7   2 1179.37 41.9903   2
  -2  -7  -2 1119.54 39.5005   5
  -2  -7   2 1191.87 40.9311   5
   2  -7  -2 1147.16 40.6309   2
   2  -7  -2 1269.52 39.3771   5
   2  -7  -2 1190.42 44.5740   3
  -2   7  -2 1163.74 41.4839   2
   2   7   2 1172.50 43.3942   4
  -2   7  -2 1193.98 37.5883   4
  -2  -7   2 1086.39 41.5571   2
  -2  -7   2 1204.09 42.5259   4
  -3  -7  -2 211.409 11.4548   3
  -3  -7  -2 227.846 13.6614   5
  -3   7   2 202.206 12.5416   2
   3  -7   2 214.563 12.6311   5
   3  -7   2 193.351 13.4266   2
  -3  -7  -2 234.747 15.7391   4
   3   7  -2 228.742 16.3125   4
  -3  -7   2 225.567 12.9148   3
  -3  -7   2 205.617 13.6194   5
   3  -7  -2 228.512 11.4456   5
  -3   7  -2 206.433 9.27571   4
  -3   7  -2 227.877 14.0882   2
  -3   7  -2 198.048 9.06793   4
   3  -7  -2 210.171 15.4845   3
  -3  -7   2 222.139 14.7152   4
   3   7   2 221.688 15.4041   4
   3  -7  -2 223.776 13.4722   2
  -4  -7  -2 2400.67 77.0058   5
   4  -7   2 2375.26 75.1358   5
  -4   7   2 2375.69 74.6185   2
  -4  -7  -2 2281.53 72.7584   3
   4   7  -2 2494.78 82.3922   4
   4  -7  -2 2390.24 75.2309   2
  -4   7  -2 2376.84 67.2748   4
  -4  -7   2 2241.99 74.1039   3
  -4   7  -2 2337.87 67.3306   4
   4  -7  -2 2356.59 73.2378   5
  -4   7  -2 2437.67 76.5748   2
   4   7   2 2476.75 81.9068   4
   5   7  -2 181.987 16.5653   4
  -5  -7  -2 153.096 10.7706   3
  -5   7   2 164.995 11.8073   2
  -5  -7   2 155.345 11.3571   3
   5   7   2 153.583 14.6298   4
   5  -7  -2 155.724 10.7770   5
   5  -7  -2 139.584 10.6541   2
  -5   7  -2 174.251 13.2556   2
  -6  -7  -2 208.215 13.6202   3
   6   7  -2 230.261 18.7725   4
  -6   7   2 196.801 13.7362   2
  -6   7  -2 202.260 14.2492   2
  -6  -7   2 196.951 14.1332   3
   6   7   2 198.974 17.5900   4
   7   7  -2 2.82992 4.63093   4
  -7   7   2 8.49300 4.89274   2
  -7  -7  -2 11.7450 5.65836   3
  -7  -7   2 8.17218 4.15262   3
   7   7   2 2.80295 4.61377   4
  -7   7  -2 3.81113 3.42402   2
  -8  -7  -2 92.9775 10.4381   3
  -8   7   2 99.0182 10.6181   2
  -8   7  -2 69.0082 9.79428   2
  -8  -7   2 94.0479 11.9918   3
   0   8   2 72.3098 8.03872   2
   0   8  -2 62.9915 6.91171   4
   0  -8  -2 67.8444 8.04022   3
   0  -8  -2 65.2454 7.66170   2
   0  -8   2 76.3551 7.55402   5
   0   8  -2 62.5514 8.31155   2
   0  -8  -2 66.9692 6.19912   5
   0   8   2 68.3216 7.05284   4
  -1  -8  -2 289.346 15.4558   4
   1   8  -2 314.528 16.9300   2
   1   8  -2 284.811 16.6727   4
  -1   8   2 295.523 15.7349   2
  -1   8   2 290.737 13.3525   4
  -1  -8  -2 282.266 14.1931   5
   1  -8   2 294.739 14.9416   5
   1  -8   2 283.721 20.8603   3
  -1   8  -2 287.976 16.8135   4
   1  -8  -2 277.210 13.0459   5
   1   8   2 299.957 16.8365   4
   1  -8  -2 306.701 17.9031   3
  -1   8  -2 299.782 16.5635   2
   1  -8  -2 287.259 16.5548   2
   1   8   2 279.072 15.7295   2
  -1  -8   2 268.155 15.0672   5
   2  -8   2 33.7604 5.82544   5
  -2   8   2 31.6926 2.96624   4
  -2   8   2 35.8978 5.68336   2
  -2  -8  -2 35.9811 5.42996   5
   2   8  -2 44.4490 8.16162   4
  -2  -8  -2 44.4121 7.75495   4
   2   8   2 30.6985 7.18227   4
  -2   8  -2 29.5161 4.28452   4
  -2  -8   2 35.9077 5.59106   5
   2  -8  -2 40.6904 6.51100   2
   2  -8  -2 41.9280 7.24212   3
   2  -8  -2 36.3566 4.79669   5
  -2  -8   2 36.1206 6.87423   4
  -2   8  -2 36.5806 6.22221   2
  -3   8   2 505.820 22.8090   2
  -3  -8  -2 533.568 23.8224   5
   3  -8   2 520.366 22.7206   5
  -3  -8  -2 525.352 21.5305   3
   3   8  -2 523.840 27.3919   4
  -3  -8   2 536.271 22.8104   3
  -3   8  -2 519.999 18.1880   4
   3  -8  -2 517.526 21.0051   5
  -3   8  -2 493.325 17.7547   4
  -3   8  -2 533.037 24.5456   2
   3  -8  -2 471.340 22.9715   2
   3   8   2 517.006 26.5015   4
   4   8  -2 5.72963 4.50866   4
  -4  -8  -2 5.34834 3.29663   3
  -4   8   2 4.66346 3.23251   2
   4  -8   2 11.7509 4.69658   5
  -4   8  -2 3.23826 3.80265   2
  -4  -8   2 6.82544 3.26009   3
   4   8   2 1.32411 5.06787   4
   4  -8  -2 5.80380 3.35299   5
   5   8  -2 786.326 38.7990   4
  -5  -8  -2 749.528 30.5782   3
  -5   8   2 807.625 32.1153   2
   5   8   2 780.311 38.3792   4
   5  -8  -2 780.859 31.4313   5
  -5   8  -2 839.319 34.0193   2
  -5  -8   2 819.519 36.3123   3
  -6   8   2 147.847 11.6595   2
   6   8  -2 139.661 15.2468   4
  -6  -8  -2 109.262 10.4276   3
  -6  -8   2 113.742 11.4483   3
   6   8   2 120.793 15.0758   4
  -6   8  -2 144.041 12.8155   2
  -7  -8  -2 130.157 11.9137   3
  -7   8   2 135.342 12.0406   2
  -7  -8   2 129.435 12.0370   3
  -7   8  -2 115.574 11.7488   2
   0  -9   2 -2.6148 2.74035   5
   0  -9  -2 0.83383 2.37651   5
   0   9   2 -3.2860 3.45676   2
   0  -9  -2 0.03508 3.90576   3
   0   9   2 1.91423 2.89494   4
   0   9  -2 -2.5196 2.53943   4
   0   9  -2 -0.9176 2.96774   2
  -1  -9  -2 1.85727 3.57652   4
   1   9  -2 6.21739 4.43207   4
   1  -9   2 4.64860 3.80243   5
  -1  -9  -2 4.85945 3.14922   5
  -1   9   2 1.04628 4.60041   2
  -1   9   2 8.45281 3.20494   4
   1   9  -2 5.85376 3.82030   2
   1   9   2 2.02196 3.71683   2
  -1   9  -2 7.23971 3.32255   4
  -1   9  -2 5.13373 3.56855   2
  -1  -9   2 5.15061 3.76450   5
   1   9   2 5.25856 3.44485   4
   1  -9  -2 2.42331 2.52220   5
   2   9  -2 135.701 11.8420   2
  -2   9   2 149.741 6.74748   4
  -2  -9  -2 162.418 11.4825   5
  -2   9   2 147.835 11.5097   2
   2   9  -2 133.171 12.5828   4
   2  -9   2 153.304 11.2585   5
  -2  -9  -2 131.594 11.4550   4
   2   9   2 142.008 12.5931   4
  -2   9  -2 152.267 12.6908   2
  -2   9  -2 164.053 9.60086   4
   2  -9  -2 156.273 9.76748   5
   3   9  -2 544.064 28.8921   4
  -3  -9  -2 555.104 23.3871   3
  -3   9  -2 540.893 25.9203   2
   3  -9  -2 552.474 23.1042   5
  -3   9  -2 518.221 18.4343   4
  -3  -9   2 628.423 28.5483   3
  -3   9  -2 544.204 18.8309   4
  -4   9   2 294.245 17.2088   2
  -4  -9  -2 327.922 16.6846   3
   4   9  -2 280.006 20.7450   4
   4   9   2 305.212 21.7384   4
  -4  -9   2 304.763 17.5058   3
  -4   9  -2 321.615 19.2269   2
   4  -9  -2 298.638 16.3656   5
  -5   9   2 12.6615 4.47537   2
  -5  -9  -2 23.3755 5.50194   3
   5   9   2 22.4089 7.61122   4
  -5  -9   2 20.3642 5.25573   3
  -5   9  -2 17.1959 6.13768   2
  -6  -9  -2 96.9838 10.0979   3
   6   9  -2 79.4479 12.4286   4
  -6   9   2 104.493 11.1387   2
  -6   9  -2 87.9085 11.2823   2
  -6  -9   2 93.8922 9.97423   3
   6   9   2 100.702 13.5900   4
   0  10   2 22.5023 5.07665   4
   0  10  -2 20.9726 6.34550   2
   0  10   2 14.3841 5.38477   2
   0  10  -2 7.18473 3.96745   4
   0 -10  -2 15.8621 4.63817   5
   1  10  -2 326.978 19.8996   4
  -1  10   2 296.603 17.8635   2
  -1  10   2 297.639 14.7548   4
  -1 -10  -2 334.356 17.2433   5
   1  10  -2 306.534 18.8391   2
   1  10   2 323.098 19.0280   4
  -1  10  -2 300.809 18.5785   2
   1  10   2 307.074 18.8485   2
  -1  10  -2 339.584 17.0902   4
   2  10  -2 43.7320 7.62135   2
  -2  10   2 49.9841 8.22833   2
   2  10  -2 58.7380 9.00537   4
   2  10   2 57.4504 9.53969   4
  -2  10  -2 73.8019 9.72376   2
  -2  10  -2 54.7744 5.72654   4
   2 -10  -2 49.3916 6.73730   5
  -3 -10  -2 388.803 19.0980   3
   3  10  -2 377.259 24.5897   4
  -3  10   2 400.087 21.3653   2
  -3 -10   2 451.928 21.8647   3
   3  10   2 405.625 24.7598   4
   3 -10  -2 336.742 18.3514   5
  -3  10  -2 382.152 21.6128   2
   4  10  -2 310.342 22.5245   4
  -4  10   2 291.189 18.0516   2
  -4 -10  -2 282.630 18.7586   3
  -4  10  -2 282.882 18.3724   2
   4  10   2 270.514 21.2820   4
  -4 -10   2 294.974 17.8072   3
  -5 -10  -2 274.563 16.2307   3
  -5  10   2 291.744 18.0746   2
   5  10   2 253.790 21.5069   4
  -5 -10   2 255.042 17.1569   3
  -5  10  -2 224.928 17.2680   2
   0  11   2 35.1226 6.26614   4
   0  11   2 23.9982 6.03873   2
   0  11  -2 33.0566 6.89013   2
   0  11  -2 32.4426 6.91192   4
  -1  11   2 139.517 13.6483   4
  -1  11   2 158.564 13.3207   2
   1  11  -2 144.963 14.0984   2
  -1  11  -2 155.888 11.8613   4
  -1  11  -2 157.660 14.4508   2
   1  11   2 130.785 12.4777   4
   2  11  -2 62.6195 9.62602   4
  -2  11   2 47.0821 8.66368   2
  -2 -11  -2 43.8232 6.43836   3
  -2  11  -2 59.5182 9.74480   2
   2  11   2 40.1286 8.08312   4
  -2  11  -2 47.9121 5.58657   4
  -3  11   2 333.059 19.9956   2
   3  11  -2 319.026 23.1752   4
  -3 -11  -2 324.242 18.0516   3
  -3 -11   2 315.897 18.8567   3
  -3  11  -2 329.983 20.9448   2
   3  11   2 320.465 22.5360   4
   0   0   3 0.10182 0.50355   5
   0   0  -3 0.66607 0.44259   5
   0   0  -3 0.39590 0.46559   2
   0   0   3 0.84704 0.38472   2
  -1   0  -3 1142.93 34.5188   4
  -2   0   3 9.39534 1.96901   4
  -2   0  -3 8.81971 2.09086   4
   2   0   3 7.34891 1.77673   3
  -2   0   3 8.16891 1.68764   5
   2   0  -3 5.16791 1.77142   5
   2   0  -3 8.13333 2.04477   4
  -2   0   3 9.65872 2.15433   3
   2   0   3 12.0120 2.34736   4
  -2   0  -3 5.91102 1.76106   3
  -3   0  -3 3777.62 173.757   1
   3   0   3 4431.99 177.591   1
   3   0  -3 3884.49 162.586   1
   4   0  -3 622.988 22.8361   3
  -4   0   3 593.476 23.6507   3
  -4   0  -3 595.459 23.4977   3
  -4   0   3 648.119 23.0491   5
   4   0   3 599.452 22.5351   3
   4   0  -3 651.010 24.4849   5
  -4   0  -3 568.970 23.6327   5
  -4   0  -3 617.390 24.1220   4
  -4   0   3 612.250 23.0878   4
   4   0   3 588.889 23.8379   4
   4   0  -3 570.803 23.0220   4
   5   0  -3 969.426 36.1661   4
  -5   0  -3 980.148 35.0411   5
  -5   0   3 1032.51 37.3013   3
   5   0  -3 978.711 36.9198   5
  -5   0  -3 1041.38 37.3119   4
  -5   0   3 1084.43 36.0941   4
  -5   0   3 963.249 35.0572   5
   5   0   3 969.036 34.9935   3
   5   0  -3 976.909 35.1648   3
   5   0   3 1005.36 37.0615   4
  -5   0  -3 1024.72 37.0972   5
  -5   0  -3 1034.67 37.1749   3
   6   0   3 999.931 38.5226   4
  -6   0  -3 1009.48 36.4267   5
   6   0   3 964.070 35.8927   3
  -6   0  -3 998.804 38.2963   5
  -6   0   3 1083.56 37.4735   4
   6   0  -3 991.433 37.7251   4
  -6   0   3 901.095 37.7441   3
  -6   0   3 996.323 36.4361   5
   6   0  -3 939.360 35.7559   3
  -6   0  -3 963.264 38.0809   3
  -6   0  -3 1003.08 38.0520   4
  -7   0   3 29.0580 5.84359   4
   7   0   3 24.3391 5.76114   3
  -7   0   3 24.9594 5.84707   5
  -7   0  -3 27.2579 6.21316   5
  -7   0   3 27.9199 7.17634   3
   7   0   3 32.9052 6.94808   4
  -7   0  -3 38.1659 7.50404   3
   7   0  -3 43.5247 7.02277   4
  -7   0  -3 39.6043 7.92645   4
  -7   0   3 34.8825 6.60400   5
  -8   0  -3 576.174 27.0961   5
  -8   0  -3 602.337 30.3769   3
  -8   0   3 546.321 30.0887   3
  -8   0   3 587.780 26.5998   5
   8   0   3 627.474 30.3760   4
   8   0  -3 593.705 28.9797   4
  -9   0  -3 -1.8026 2.74237   2
  -9   0  -3 3.32664 5.16473   5
   9   0   3 0.88554 5.57861   4
   9   0  -3 0.89383 4.57691   4
  -9   0   3 2.51036 4.29525   3
  -9   0  -3 2.54860 4.20696   3
  -9   0   3 -5.8302 3.74861   5
 -10   0   3 28.1575 6.14270   2
 -10   0   3 24.9299 6.73823   5
  10   0   3 50.7793 10.4194   4
 -10   0  -3 15.9680 6.48738   2
 -10   0  -3 28.5111 9.03043   3
 -10   0  -3 21.9340 7.50869   5
   0  -1   3 3045.11 103.064   1
   0   1   3 2755.13 84.7711   1
   0   1  -3 2668.07 100.503   1
   0   1   3 2650.83 83.6402   1
  -2   1   3 1039.90 30.5467   4
  -2   1   3 1061.80 32.8760   3
  -2   1   3 1023.66 30.1518   5
  -2  -1  -3 1027.08 33.5146   4
   2  -1   3 1025.24 32.3177   4
   2  -1   3 1015.87 31.8429   5
  -2   1   3 1029.97 30.2245   5
   2  -1   3 1015.59 32.8991   3
  -2  -1  -3 1014.91 31.0520   3
   2   1  -3 1106.13 32.9399   5
   2   1  -3 989.877 32.8445   4
   2   1  -3 1045.71 31.7054   3
  -2   1   3 1028.77 30.0632   2
   2  -1  -3 995.193 31.2147   5
  -2   1  -3 1022.22 31.8685   5
   2  -1  -3 1026.41 30.8346   4
   2  -1  -3 1055.44 32.4126   3
  -2   1  -3 1042.73 32.4229   4
   2   1   3 1023.09 33.5040   4
  -2  -1   3 945.031 31.9548   5
  -2  -1   3 1070.93 32.0376   3
  -2   1  -3 1072.71 32.2397   2
  -2  -1   3 1034.11 30.9339   2
  -2   1  -3 1028.08 33.1105   3
  -2  -1   3 1024.86 32.7729   4
   2   1   3 1020.21 30.6334   3
  -3   1   3 945.581 33.2598   3
   3   1  -3 982.808 33.6476   4
  -3  -1  -3 995.446 31.9644   3
   3   1  -3 974.766 33.2469   5
  -3   1   3 988.368 30.6412   5
  -3   1   3 1000.39 31.0616   5
   3  -1   3 953.105 33.0402   3
   3  -1   3 1011.12 32.7947   4
  -3   1   3 1046.00 31.2350   4
   3   1   3 973.594 31.0576   3
   3  -1  -3 1031.78 31.6365   4
  -3  -1   3 1027.32 32.6685   3
   3  -1  -3 978.337 35.0688   3
   3   1   3 988.984 34.1429   4
  -3   1  -3 978.204 32.6580   4
  -3   1  -3 1034.79 32.4435   2
   3  -1  -3 1017.99 32.5652   5
  -3  -1   3 975.914 33.1567   4
  -3   1  -3 928.208 33.2999   3
  -3   1  -3 992.411 32.1441   5
   4   1  -3 629.803 22.8478   3
   4   1  -3 628.426 24.6752   5
   4  -1   3 634.754 23.8734   4
  -4   1   3 624.646 22.4574   5
  -4  -1  -3 593.823 24.3294   5
   4  -1   3 644.780 24.2220   3
  -4   1   3 623.999 21.8183   5
  -4  -1  -3 647.963 25.3448   4
  -4   1   3 582.812 21.9904   4
   4   1  -3 617.534 24.7819   4
  -4   1   3 621.145 24.8180   3
  -4  -1  -3 654.346 23.6568   3
   4   1   3 580.378 27.0520   4
   4  -1  -3 652.254 23.9245   3
  -4  -1   3 659.956 24.6284   4
  -4   1  -3 585.648 23.6190   4
   4   1   3 615.308 22.2158   3
  -4  -1   3 616.968 23.7724   3
  -4  -1   3 616.152 23.6578   5
  -4   1  -3 620.652 24.3401   5
   4  -1  -3 594.393 22.5761   4
  -5  -1  -3 1674.06 58.4188   4
  -5   1   3 1773.93 59.0345   3
   5  -1   3 1736.17 57.1853   4
   5   1  -3 1771.34 55.8874   3
   5   1  -3 1776.33 58.7760   4
  -5   1   3 1684.49 55.0968   5
   5  -1   3 1804.70 57.4836   3
   5   1  -3 1756.92 58.5769   5
  -5   1   3 1608.98 56.5149   5
  -5   1   3 1851.88 55.8570   4
  -5  -1  -3 1707.78 57.0392   3
  -5  -1  -3 1842.56 58.7958   5
  -5  -1   3 1705.22 57.4275   3
   5   1   3 1784.58 59.2281   4
  -5  -1   3 1745.34 57.5781   4
  -5   1  -3 1684.07 57.4757   5
   5  -1  -3 1863.26 57.4587   3
  -5   1  -3 1777.72 57.3985   4
  -5   1  -3 1738.29 58.7063   3
   5  -1  -3 1777.21 58.1936   5
  -5   1  -3 1842.27 56.3918   5
   5  -1  -3 1744.92 56.2207   4
  -5   1  -3 1769.14 56.2701   2
  -5  -1   3 1762.39 57.1238   5
   5   1   3 1785.50 55.3803   3
  -6   1   3 341.222 16.3344   5
   6   1  -3 329.968 18.9288   5
  -6  -1  -3 327.211 18.1386   5
  -6  -1  -3 318.430 17.6811   3
   6   1  -3 320.045 16.0538   3
   6   1  -3 327.195 18.6494   4
  -6   1   3 342.536 15.8522   5
  -6   1   3 307.438 15.9511   4
   6  -1   3 281.693 18.9225   3
   6  -1   3 332.202 17.7667   4
  -6   1   3 335.439 18.8993   3
  -6   1  -3 304.120 18.1194   3
  -6   1  -3 320.371 17.9913   5
   6   1   3 327.350 18.7419   4
  -6  -1   3 297.566 16.8974   5
  -6  -1   3 329.934 17.8711   4
  -6   1  -3 323.080 16.6343   5
   6   1   3 327.728 15.8292   3
  -6   1  -3 319.234 16.5976   2
   6  -1  -3 316.991 16.7571   3
  -6   1  -3 303.735 16.8431   4
  -6  -1   3 312.642 17.9858   3
   6  -1  -3 305.384 16.2896   4
   7  -1   3 2657.93 86.6389   4
  -7   1   3 2492.46 83.3265   5
  -7   1   3 2742.82 84.7208   4
   7   1  -3 2626.96 88.1152   4
  -7   1   3 2752.81 83.3721   5
  -7   1   3 2782.31 83.1139   2
  -7  -1  -3 2688.09 87.5685   3
  -7   1   3 2710.01 89.7667   3
   7   1   3 2604.84 83.5631   3
   7   1   3 2663.38 88.8716   4
  -7   1  -3 2647.74 89.0721   3
  -7   1  -3 2835.56 85.3581   5
  -7   1  -3 2653.37 84.8797   2
  -7   1  -3 2711.87 87.1205   4
   7  -1  -3 2594.31 85.2905   4
  -7  -1   3 2700.71 88.2357   3
  -7  -1   3 2742.30 87.1944   4
  -8   1   3 272.402 19.8277   3
   8   1  -3 270.703 19.2962   4
  -8   1   3 282.856 16.1117   2
  -8   1   3 253.748 16.3028   4
   8  -1   3 293.943 18.5180   4
  -8  -1  -3 275.324 17.7376   5
  -8   1   3 251.307 15.2890   5
  -8   1  -3 249.226 16.9029   5
  -8   1  -3 275.003 20.1711   3
   8  -1  -3 280.688 17.8978   4
  -8   1  -3 243.839 16.9793   2
  -8  -1   3 271.066 19.1069   3
   8   1   3 242.759 19.1115   4
  -9   1   3 244.426 20.3495   3
  -9   1   3 203.283 16.1721   5
  -9  -1  -3 261.727 19.6544   3
  -9  -1  -3 276.272 18.4723   5
   9  -1   3 249.760 18.2248   4
   9   1  -3 258.674 19.2282   4
  -9   1   3 249.498 16.6696   2
  -9   1  -3 270.644 18.2441   2
  -9  -1   3 266.675 20.1239   3
  -9  -1   3 258.905 17.1480   5
   9  -1  -3 278.662 18.9820   4
  -9   1  -3 268.462 17.9639   5
   9   1   3 290.374 21.4978   4
  -9   1  -3 238.083 19.6295   3
 -10   1   3 367.437 26.9029   3
 -10   1   3 355.405 20.8738   2
  10   1  -3 363.043 24.4179   4
 -10  -1  -3 371.047 25.7135   3
 -10   1   3 363.084 20.9354   5
 -10  -1  -3 380.816 26.3940   5
  10  -1   3 339.125 22.8302   4
  10   1   3 348.449 24.5608   4
 -10   1  -3 334.816 24.9258   3
 -10   1  -3 350.401 22.3677   2
 -10   1  -3 351.556 22.1498   5
  10  -1  -3 350.485 23.0574   4
 -10  -1   3 308.112 20.9133   5
   0  -2   3 8798.56 280.559   1
   0   2  -3 8998.80 281.207   1
   1   2  -3 768.010 24.1258   5
  -1   2   3 739.714 22.2369   2
   1   2  -3 757.224 23.6477   2
   1   2  -3 756.703 24.8301   4
  -1  -2  -3 779.753 24.9025   4
  -1  -2  -3 751.946 21.5722   3
  -1   2   3 755.597 24.1532   3
   1  -2   3 728.112 23.5704   5
   1  -2   3 716.193 23.9415   2
  -1  -2   3 714.921 23.5508   2
  -1  -2   3 760.504 24.0072   5
   1  -2  -3 746.626 22.3449   2
   1  -2  -3 722.355 21.5044   4
   1  -2  -3 730.087 23.8291   3
  -1  -2   3 732.514 24.3915   4
  -1   2  -3 735.930 23.2817   5
   1   2   3 756.280 24.7934   4
  -1   2  -3 750.011 24.0981   2
   2  -2   3 1662.75 49.8603   2
  -2   2   3 1699.79 51.0076   3
   2  -2   3 1692.99 49.6080   5
   2  -2   3 1700.66 51.6879   3
  -2  -2  -3 1687.44 51.6294   4
   2   2  -3 1665.14 51.4150   4
   2   2  -3 1681.36 50.5210   5
  -2   2  -3 1641.52 49.1261   5
  -2   2  -3 1616.83 49.7327   2
  -2  -2   3 1603.19 48.9950   2
  -2  -2   3 1534.18 50.5507   4
  -2  -2   3 1681.53 50.2481   5
  -2   2  -3 1609.47 49.1180   4
   2  -2  -3 1638.71 50.3361   3
   2   2   3 1699.81 51.7259   4
   2  -2  -3 1627.29 46.5915   4
   3   2  -3 529.950 21.3416   4
   3  -2   3 521.483 20.8683   3
  -3   2   3 529.890 16.6191   4
  -3   2   3 530.451 17.5070   2
   3   2  -3 505.965 20.2480   5
   3   2  -3 503.804 18.5364   3
  -3  -2  -3 518.417 21.3354   4
  -3  -2  -3 500.673 18.0238   3
  -3   2   3 536.715 20.9737   3
  -3   2   3 522.403 16.3989   5
  -3   2   3 509.704 16.4482   5
  -3  -2   3 504.027 19.7960   5
   3  -2  -3 498.949 18.6333   5
  -3  -2   3 467.736 20.0569   4
  -3   2  -3 481.489 20.7892   3
   3   2   3 528.485 21.4030   4
  -3   2  -3 519.545 19.2776   2
  -3   2  -3 513.850 18.8303   5
   3  -2  -3 524.300 17.0406   4
   3   2   3 484.043 17.1726   3
  -3  -2   3 520.231 19.1565   3
  -3   2  -3 529.965 18.9916   4
   3  -2  -3 462.574 19.5887   3
   4  -2   3 650.703 23.2853   4
   4   2  -3 591.910 25.2592   4
  -4   2   3 620.842 20.9180   5
  -4  -2  -3 604.508 24.4473   5
  -4   2   3 586.603 25.0576   3
  -4  -2  -3 623.811 22.8347   3
   4   2  -3 625.349 22.7748   3
  -4   2   3 608.077 20.9846   4
  -4   2   3 593.574 20.9955   5
   4  -2   3 620.730 24.9536   3
   4   2  -3 636.573 25.1046   5
  -4   2   3 611.574 21.4056   2
  -4  -2  -3 621.031 25.6690   4
  -4   2  -3 616.952 23.4083   2
   4  -2  -3 630.244 24.0750   5
  -4   2  -3 642.233 24.9026   5
  -4   2  -3 603.026 25.3298   3
  -4  -2   3 697.796 25.0252   5
  -4   2  -3 601.798 23.9353   5
   4   2   3 589.980 25.6162   4
  -4  -2   3 618.690 23.6120   3
  -4  -2   3 609.620 24.8647   4
  -4   2  -3 651.995 23.3664   4
   4   2   3 601.077 21.4827   3
   4  -2  -3 602.050 21.4581   4
   4  -2  -3 603.351 24.1154   3
  -4  -2   3 600.457 22.1470   2
   5   2  -3 778.723 27.9385   3
   5  -2   3 753.382 30.1053   3
  -5   2   3 752.398 31.1243   3
  -5  -2  -3 742.460 30.1479   5
   5  -2   3 698.133 27.8857   4
   5   2  -3 733.128 30.9421   4
  -5   2   3 746.268 26.4596   2
  -5  -2  -3 715.541 30.6049   4
  -5   2   3 789.024 26.5677   4
  -5   2   3 729.613 26.3498   5
  -5  -2  -3 757.425 28.5913   3
  -5   2   3 761.682 26.0727   5
   5   2  -3 753.414 30.5279   5
  -5   2  -3 723.680 30.9254   3
  -5  -2   3 776.046 29.6319   5
  -5  -2   3 739.717 30.2450   4
   5   2   3 723.869 26.5386   3
  -5   2  -3 760.753 27.8151   5
  -5   2  -3 773.672 28.5420   4
   5  -2  -3 741.714 26.8586   4
  -5   2  -3 761.816 29.3066   5
   5  -2  -3 753.940 29.4175   3
  -5  -2   3 703.006 28.7320   3
  -5   2  -3 802.588 28.8858   2
   5   2   3 748.751 31.4968   4
   5  -2  -3 796.967 30.0101   5
  -6   2   3 792.906 28.8685   4
   6   2  -3 827.000 34.5470   4
  -6  -2  -3 834.781 34.4872   4
  -6   2   3 822.216 28.6298   5
  -6   2   3 777.773 28.8038   5
  -6   2   3 792.234 28.7761   2
   6  -2   3 754.956 31.9124   3
  -6   2   3 779.915 34.1809   3
  -6  -2  -3 813.971 31.8159   3
   6  -2   3 777.839 30.8546   4
   6   2  -3 835.553 30.3738   3
  -6  -2  -3 759.657 32.5383   5
  -6  -2   3 730.331 31.3183   5
   6   2   3 798.192 34.4351   4
   6   2   3 806.973 29.2692   3
  -6  -2   3 792.068 32.2421   3
   6  -2  -3 767.020 32.2891   4
  -6   2  -3 859.604 31.2815   2
  -6   2  -3 794.449 30.2110   5
  -6   2  -3 742.388 33.3992   3
  -6   2  -3 772.071 30.6474   4
  -6  -2   3 746.814 32.3149   4
   6  -2  -3 770.122 31.5710   3
   7  -2   3 242.282 15.1922   4
  -7   2   3 237.513 13.5691   5
  -7  -2  -3 229.466 15.7571   3
  -7   2   3 217.142 12.8228   2
  -7   2   3 246.999 13.4099   5
  -7   2   3 244.212 13.6217   4
  -7   2   3 230.359 17.9875   3
   7   2  -3 205.016 15.9935   4
  -7   2  -3 205.554 13.4403   5
  -7  -2   3 212.986 15.3498   3
  -7   2  -3 220.513 16.6800   3
   7  -2  -3 223.159 13.9484   4
  -7   2  -3 198.244 14.1735   2
   7   2   3 220.162 13.2780   3
   7   2   3 222.197 17.2328   4
  -7   2  -3 214.863 13.9208   4
  -8   2   3 726.999 29.3557   2
  -8   2   3 665.237 31.6270   4
  -8   2   3 684.863 28.9077   5
   8  -2   3 708.090 31.3260   4
  -8  -2  -3 694.654 37.5868   3
   8   2  -3 717.262 34.9427   4
  -8   2   3 751.892 36.3290   3
  -8   2   3 691.950 28.2009   5
   8   2   3 636.231 33.5785   4
   8  -2  -3 655.052 29.7594   4
  -8  -2   3 692.009 33.4301   3
  -8   2  -3 671.007 30.4763   4
  -8   2  -3 736.368 35.8775   3
  -8   2  -3 717.873 31.0109   2
  -8   2  -3 752.238 31.1541   5
  -9   2   3 65.1652 8.84030   2
  -9  -2  -3 71.2427 10.7948   5
  -9   2   3 83.0414 13.1225   3
  -9   2   3 65.7909 8.80783   5
  -9  -2  -3 78.0042 10.7485   3
   9  -2   3 72.2993 9.51738   4
  -9   2  -3 80.4527 12.5642   3
  -9   2  -3 77.4420 10.5463   5
   9   2   3 69.9469 12.1405   4
  -9   2  -3 61.5152 9.75200   2
   9  -2  -3 77.9055 10.0104   4
  -9  -2   3 68.8977 10.5164   3
 -10  -2  -3 48.6229 9.69924   5
  10   2  -3 47.8832 10.0383   4
 -10  -2  -3 43.8628 9.52588   3
 -10   2   3 45.8093 11.6541   3
 -10   2   3 64.1011 9.41657   2
 -10   2   3 60.4569 9.04680   5
  10  -2   3 61.2805 9.47182   4
 -10   2  -3 42.7766 8.57401   2
 -10   2  -3 51.8359 10.8315   3
  10   2   3 75.8550 13.3248   4
 -10   2  -3 48.0779 8.93838   5
 -10  -2   3 60.7191 10.9330   5
   0  -3  -3 1303.69 37.8490   3
   0   3  -3 1204.03 37.2721   5
   0   3  -3 1240.27 38.1768   4
   0   3  -3 1268.94 38.5213   2
   0  -3   3 1255.46 37.7329   5
   0   3   3 1244.91 37.2251   2
   0  -3   3 1228.44 38.4357   2
   0  -3  -3 1212.02 37.2944   2
   0  -3  -3 1224.76 37.4183   4
   0   3   3 1200.85 37.3564   4
   1   3  -3 2472.74 109.671   1
   1  -3   3 2373.52 112.809   1
   1  -3   3 2511.16 116.297   1
  -1  -3  -3 2469.71 98.1139   1
   1  -3  -3 2583.23 88.3781   1
  -1  -3   3 2633.95 111.706   1
   1   3   3 2629.97 96.1020   1
   1  -3  -3 2496.79 86.2368   1
   2  -3   3 4246.21 181.903   1
  -2   3   3 4578.19 159.255   1
   2   3  -3 4275.29 172.617   1
  -2  -3  -3 4870.77 174.282   1
   2   3   3 4523.08 166.808   1
   2  -3  -3 4396.82 157.230   1
  -2  -3   3 4121.10 173.618   1
  -2   3  -3 4233.57 177.630   1
  -3  -3  -3 2691.76 75.3003   5
   3   3  -3 2409.28 76.8730   4
   3  -3   3 2501.30 73.8359   5
  -3  -3  -3 2400.44 76.6372   4
   3   3  -3 2567.84 75.5321   5
  -3   3   3 2541.87 72.1065   2
  -3   3   3 2480.02 76.9748   3
   3  -3   3 2365.08 76.6064   3
   3  -3   3 2412.06 74.0250   2
  -3   3  -3 2511.30 74.4137   2
   3  -3  -3 2510.27 75.7939   3
  -3  -3   3 2416.72 74.8637   5
   3  -3  -3 2551.09 72.9943   5
  -3  -3   3 2454.81 76.1978   4
   3  -3  -3 2500.45 68.8990   4
  -3  -3   3 2414.89 73.5217   2
   3   3   3 2371.75 77.0438   4
  -3   3  -3 2433.13 72.5907   4
  -4   3   3 2333.55 70.0028   2
  -4   3   3 2338.26 67.1736   5
  -4   3   3 2351.43 67.1428   5
  -4  -3  -3 2337.03 75.6631   4
   4   3  -3 2386.62 76.0331   4
   4   3  -3 2354.43 73.9986   5
  -4   3   3 2429.17 67.6298   4
   4  -3   3 2412.25 75.5093   3
   4  -3   3 2388.70 72.1634   5
  -4  -3  -3 2402.15 70.9990   3
   4   3  -3 2449.41 71.6402   3
  -4  -3  -3 2342.75 73.6863   5
  -4   3   3 2393.83 75.6687   3
  -4  -3   3 2323.43 73.3878   5
  -4  -3   3 2410.26 71.6582   2
   4   3   3 2330.55 75.8914   4
  -4   3  -3 2314.73 72.2642   2
  -4   3  -3 2362.84 70.9152   4
  -4   3  -3 2473.34 71.2309   5
  -4  -3   3 2218.41 74.3507   4
   4  -3  -3 2369.95 72.6321   5
  -4  -3   3 2364.69 72.1365   3
   4  -3  -3 2322.93 74.0096   3
   4   3   3 2387.02 69.7207   3
  -4   3  -3 2328.94 72.3475   5
  -4   3  -3 2399.09 76.0822   3
   4  -3  -3 2354.79 68.0641   4
   5   3  -3 1044.36 37.3028   3
  -5   3   3 1084.90 34.5620   4
   5   3  -3 1100.61 42.5341   4
  -5   3   3 1124.73 34.4098   5
  -5   3   3 1093.83 42.0662   3
  -5  -3  -3 1056.12 40.2223   5
   5   3  -3 1094.34 40.6357   5
  -5   3   3 1099.31 34.7097   5
  -5  -3  -3 1143.47 38.3670   3
   5  -3   3 1156.88 44.9966   3
  -5   3  -3 1060.92 41.9247   3
   5  -3  -3 1122.66 35.3461   4
   5   3   3 1127.46 36.3918   3
  -5  -3   3 1093.32 38.9125   3
  -5   3  -3 1119.10 38.9216   5
  -5   3  -3 1101.13 38.7418   2
  -5  -3   3 1112.24 37.7398   2
  -5   3  -3 1083.55 37.3583   5
   5   3   3 1155.33 43.0592   4
  -5  -3   3 1152.20 44.8393   4
  -5   3  -3 1050.05 37.1657   4
   5  -3  -3 1075.38 43.0589   3
  -6  -3  -3 11.8144 3.91882   5
  -6   3   3 12.6045 3.04540   5
  -6   3   3 11.0441 4.56664   3
  -6  -3  -3 8.89536 4.49320   4
   6   3  -3 12.1506 3.60177   3
  -6   3   3 13.2635 3.23373   2
   6   3  -3 17.1685 5.33344   4
  -6   3   3 14.0593 3.30585   5
   6  -3   3 6.53709 4.54978   3
  -6   3  -3 12.8019 3.97251   4
  -6  -3   3 15.7766 5.37618   4
  -6  -3   3 8.45255 3.11186   2
  -6   3  -3 15.7697 5.09073   3
  -6   3  -3 15.5382 4.42901   5
  -6   3  -3 12.6300 3.96249   2
   6   3   3 9.96617 3.44091   3
   6   3   3 7.22783 4.30071   4
  -6  -3   3 13.8965 4.71027   3
  -6   3  -3 16.2792 4.17038   5
   6  -3  -3 16.9951 3.62848   4
  -7   3   3 480.250 21.2484   2
  -7  -3  -3 487.720 23.6822   3
  -7   3   3 477.300 19.8859   5
  -7   3   3 475.141 19.8907   4
  -7   3   3 479.553 27.2108   3
  -7   3   3 460.611 19.3085   5
   7  -3   3 480.539 21.9960   4
  -7   3  -3 479.483 27.0209   3
   7   3   3 428.299 29.3012   4
  -7   3  -3 466.361 21.7298   4
   7   3   3 452.176 20.7158   3
  -7   3  -3 463.861 21.4158   5
   7  -3  -3 479.904 20.6938   4
  -7   3  -3 489.479 23.2471   2
  -7   3  -3 463.654 23.0383   5
  -7  -3   3 475.368 24.1334   3
  -8   3   3 295.156 14.8234   5
  -8   3   3 283.131 16.4734   2
  -8   3   3 297.241 15.2780   4
  -8  -3  -3 276.050 21.8157   3
   8  -3   3 269.141 16.5762   4
  -8   3   3 272.476 20.8437   3
  -8   3  -3 267.155 17.6829   2
  -8   3  -3 310.122 21.7320   3
   8   3   3 246.017 19.8135   4
  -8  -3   3 285.482 19.4829   3
  -8   3  -3 264.804 16.0002   5
   8  -3  -3 304.159 16.3608   4
  -8   3  -3 286.908 17.1339   4
  -9   3   3 33.6752 8.88990   3
  -9   3   3 22.2022 6.21160   2
  -9   3   3 24.5363 5.14246   5
   9  -3   3 23.7840 6.68790   4
   9   3  -3 34.7021 8.74150   4
  -9   3   3 30.0274 5.94481   4
  -9  -3  -3 43.4490 9.61151   3
  -9   3   3 24.9259 6.36839   5
  -9   3  -3 24.1525 6.45624   2
  -9  -3   3 33.2320 8.32462   3
   9   3   3 19.9505 7.17666   4
  -9   3  -3 34.4750 10.1277   3
  -9   3  -3 25.8971 6.23202   5
   0   4   3 793.988 26.3718   4
   0  -4   3 800.555 26.5254   5
   0   4  -3 805.912 27.3089   4
   0  -4   3 815.341 27.7946   2
   0   4  -3 823.420 27.6440   2
   0   4   3 788.637 26.3575   2
   0  -4  -3 807.511 26.3334   4
   0   4  -3 802.513 25.7616   5
   0  -4  -3 788.743 26.5687   2
   1   4  -3 330.395 13.4769   5
   1   4  -3 325.658 14.1930   2
  -1   4   3 323.325 13.0358   2
   1   4  -3 322.044 14.9715   4
   1  -4   3 330.703 13.3946   5
   1  -4   3 337.394 14.5950   2
  -1   4   3 339.005 11.5905   4
  -1  -4  -3 323.897 13.7181   2
  -1  -4  -3 351.295 14.8444   4
   1  -4  -3 339.893 14.7409   3
  -1  -4   3 342.159 14.7363   4
  -1   4  -3 343.348 14.6877   2
   1  -4  -3 341.397 13.3604   2
   1  -4  -3 343.069 11.4158   4
   1   4   3 343.340 14.8783   4
  -1   4  -3 353.742 12.6250   5
  -1  -4   3 327.759 14.2854   2
  -1   4  -3 339.925 13.0835   4
  -2   4   3 227.384 10.0607   2
  -2  -4  -3 233.677 11.1007   2
   2  -4   3 223.362 11.4631   2
   2   4  -3 244.845 11.4209   5
   2   4  -3 232.229 11.1168   2
  -2  -4  -3 217.054 10.3059   5
  -2   4   3 243.815 12.7130   3
   2  -4   3 228.150 10.6961   5
   2  -4   3 215.378 12.7592   3
  -2  -4  -3 229.904 9.12170   3
  -2  -4  -3 218.391 12.0939   4
  -2   4  -3 211.076 9.24276   5
   2  -4  -3 208.783 8.40145   5
  -2  -4   3 201.887 10.3406   3
  -2  -4   3 205.741 10.9093   5
   2  -4  -3 207.957 11.7812   3
   2   4   3 204.197 11.9527   4
   2  -4  -3 211.832 9.85178   2
   2  -4  -3 215.620 7.97184   5
  -2  -4   3 214.640 10.9806   2
  -2  -4   3 218.462 12.0437   4
   3  -4   3 619.486 23.3491   2
  -3   4   3 586.226 24.8889   3
  -3  -4  -3 577.322 20.5356   3
   3   4  -3 574.570 25.3617   4
  -3  -4  -3 586.196 24.9883   4
   3   4  -3 597.945 23.6402   5
   3  -4   3 624.143 22.8108   5
  -3  -4  -3 575.012 22.6143   2
   3  -4   3 575.356 25.4217   3
  -3  -4  -3 610.066 23.1388   5
  -3   4   3 609.475 21.3681   2
  -3  -4   3 594.788 23.6604   5
   3   4   3 620.921 25.8390   4
  -3  -4   3 600.729 22.2937   3
  -3  -4   3 596.093 22.8055   2
   3  -4  -3 609.894 24.6200   3
   3  -4  -3 598.704 20.4367   5
  -3   4  -3 626.455 20.9667   5
   3  -4  -3 607.690 21.4354   5
  -3   4  -3 588.702 20.8027   4
  -3  -4   3 618.525 25.0459   4
  -3   4  -3 592.571 23.1742   2
  -4  -4  -3 537.036 23.4285   5
  -4  -4  -3 549.589 25.2840   4
  -4  -4  -3 542.831 22.5014   2
   4  -4   3 542.899 22.4551   5
   4   4  -3 536.643 23.5272   5
  -4   4   3 561.318 21.0993   2
  -4   4   3 562.592 25.4024   3
   4  -4   3 567.318 22.8111   2
   4  -4   3 539.439 25.1819   3
  -4  -4  -3 537.232 20.8858   3
   4   4  -3 543.314 25.6056   4
  -4   4  -3 564.111 23.0603   2
  -4  -4   3 568.240 22.5857   2
  -4  -4   3 608.388 25.5574   4
  -4  -4   3 602.327 22.6907   3
  -4  -4   3 606.677 24.2370   5
   4   4   3 618.753 26.8548   4
   4  -4  -3 581.479 24.7577   3
  -4   4  -3 564.317 20.7247   5
   4  -4  -3 572.990 21.0756   5
  -4   4  -3 547.513 20.4824   4
  -4   4  -3 567.794 21.9717   5
   4  -4  -3 593.691 21.2625   2
  -5   4   3 15.7649 4.94843   3
  -5   4   3 12.1169 3.45351   2
   5   4  -3 6.11089 3.20223   5
  -5  -4  -3 3.62483 3.00153   4
   5  -4   3 1.52365 3.05410   3
  -5  -4  -3 7.45238 3.28600   3
   5   4  -3 12.0545 5.39954   4
  -5   4  -3 12.7394 3.52327   5
  -5   4  -3 6.00989 3.87892   3
  -5  -4   3 2.29708 4.11665   4
   5   4   3 11.7823 3.14952   3
  -5   4  -3 10.6712 2.99857   4
   5   4   3 3.35110 4.30214   4
   5  -4  -3 8.36889 4.25884   3
  -5  -4   3 9.06569 3.82818   2
  -5  -4   3 2.19165 2.34667   5
  -5  -4   3 3.04546 2.95360   3
  -5   4  -3 8.97515 3.94301   2
  -5   4  -3 8.56055 3.08829   5
   6   4  -3 1269.26 49.0343   4
  -6   4   3 1229.25 48.3978   3
   6   4  -3 1107.76 41.5269   3
  -6   4   3 1196.74 37.0057   4
  -6   4   3 1176.80 36.2146   5
  -6   4   3 1225.15 41.3801   2
  -6  -4  -3 1216.96 42.9591   3
  -6   4  -3 1189.15 48.0166   3
  -6   4  -3 1235.66 41.0885   5
   6  -4  -3 1216.24 37.8024   4
   6   4   3 1209.39 40.4086   3
  -6  -4   3 1208.42 44.0172   3
  -6   4  -3 1231.79 41.1506   4
  -6   4  -3 1237.27 43.6435   2
  -6   4  -3 1129.42 41.8576   5
   6   4   3 1197.49 48.5395   4
  -7   4   3 32.5029 8.90682   3
   7   4  -3 28.0508 7.47497   4
  -7  -4  -3 27.1091 6.13133   3
  -7   4   3 29.0406 3.81155   5
  -7   4   3 33.0535 3.79006   5
  -7   4   3 34.2847 6.01555   2
  -7   4  -3 31.2327 5.34226   5
  -7   4  -3 30.8844 8.45537   3
  -7   4  -3 35.3494 7.13444   2
   7   4   3 42.3272 9.66278   4
   7   4   3 29.8007 4.85825   3
   7  -4  -3 29.7770 4.33625   4
  -7   4  -3 29.4229 5.60584   5
  -7   4  -3 38.0666 5.85198   4
  -8   4   3 740.762 38.5517   3
   8   4  -3 773.265 39.0709   4
  -8   4   3 766.796 31.1168   2
  -8   4  -3 768.771 31.1189   4
  -8  -4   3 790.786 35.8550   3
   8   4   3 782.321 38.8363   4
  -8   4  -3 764.404 30.7210   5
  -8   4  -3 819.389 39.9928   3
  -8   4  -3 776.660 33.6544   2
   8  -4  -3 756.147 28.9291   4
  -9   4   3 169.947 11.8371   4
  -9  -4  -3 213.017 17.4403   3
  -9   4   3 163.629 10.7205   5
  -9   4   3 202.491 13.9312   2
  -9   4   3 212.105 20.4516   3
  -9   4  -3 201.746 14.3178   4
  -9   4  -3 201.486 14.2270   5
   9  -4  -3 212.825 12.8207   4
  -9   4  -3 200.232 15.9202   2
  -9  -4   3 223.128 18.4619   3
  -9   4  -3 194.463 19.9904   3
   0  -5   3 679.259 25.4052   2
   0   5  -3 676.837 24.8023   4
   0   5  -3 677.393 22.4302   5
   0  -5  -3 692.998 20.8426   5
   0   5   3 676.605 24.4280   2
   0   5  -3 680.306 25.2337   2
   0  -5   3 691.781 24.0460   5
   0   5   3 676.575 23.9217   4
   0  -5  -3 656.909 23.5021   4
   0  -5  -3 690.817 24.5341   2
  -1  -5  -3 1035.10 34.8318   2
   1  -5   3 1046.10 33.7921   5
   1   5  -3 1042.44 35.2440   2
   1   5  -3 1011.37 36.0959   4
  -1  -5  -3 1049.67 35.4241   4
   1   5  -3 996.543 32.9242   5
   1  -5   3 996.116 35.2457   2
  -1   5   3 1074.99 33.9523   2
  -1  -5  -3 1005.13 32.1032   5
  -1   5   3 1024.50 31.6203   4
  -1  -5   3 1025.89 35.4864   2
  -1   5  -3 1039.96 33.5979   4
   1  -5  -3 1043.02 35.9434   3
   1   5   3 1025.57 34.3156   2
  -1   5  -3 1059.81 35.5266   2
   1  -5  -3 1037.14 29.9743   5
   1  -5  -3 1017.93 31.2076   4
  -1  -5   3 1076.39 34.5652   5
   1   5   3 1029.29 35.5620   4
   1  -5  -3 1023.81 34.0669   2
  -1   5  -3 1006.53 31.5268   5
   2   5  -3 764.345 29.5528   4
   2   5  -3 707.999 25.9360   5
   2  -5   3 718.639 25.9585   5
  -2  -5  -3 763.095 28.8537   4
   2   5  -3 705.859 26.8894   2
   2  -5   3 753.322 27.6176   2
  -2   5   3 751.981 25.7449   2
  -2  -5  -3 727.581 25.7722   5
   2  -5   3 736.328 30.0059   3
  -2  -5  -3 752.914 27.1304   2
  -2  -5  -3 711.373 24.1523   3
  -2  -5   3 757.896 28.5194   4
  -2   5  -3 729.981 24.3507   4
  -2   5  -3 717.680 23.4275   5
   2  -5  -3 694.346 28.1019   3
   2   5   3 734.027 28.8172   4
  -2  -5   3 720.231 26.9709   5
   2  -5  -3 734.812 22.8436   5
  -2  -5   3 736.015 27.3461   2
   2  -5  -3 736.116 25.9441   2
  -2   5  -3 781.116 27.7524   2
  -3   5   3 251.161 13.2732   2
  -3  -5  -3 243.520 12.9214   5
   3  -5   3 230.658 12.2200   5
   3  -5   3 258.641 13.3385   2
   3   5  -3 230.809 14.9656   4
   3  -5   3 216.595 14.7252   3
  -3  -5  -3 235.689 14.2878   4
  -3  -5  -3 244.517 12.8800   2
   3   5  -3 234.632 12.5811   5
  -3  -5  -3 234.338 10.6679   3
  -3   5  -3 232.683 10.4483   4
  -3   5  -3 226.315 10.5754   5
   3   5   3 234.589 14.9112   4
   3  -5  -3 232.739 10.3591   5
  -3   5  -3 229.585 9.86251   5
  -3  -5   3 235.321 13.0327   5
  -3   5  -3 237.877 12.9243   2
   3  -5  -3 234.411 14.1761   3
  -3  -5   3 218.403 11.8988   3
  -3  -5   3 240.439 14.3752   4
   3  -5  -3 245.060 11.6962   2
  -3  -5   3 237.928 13.1403   2
  -4  -5  -3 334.112 15.0061   3
  -4  -5  -3 357.555 17.2958   2
  -4   5   3 327.742 19.0338   3
   4  -5   3 349.685 17.5660   2
  -4   5   3 327.353 15.2128   2
   4  -5   3 346.263 19.5830   3
  -4  -5  -3 346.862 19.2416   4
   4  -5   3 356.420 16.6026   5
  -4  -5  -3 319.958 17.2424   5
   4   5  -3 338.959 19.9485   4
   4   5  -3 375.888 17.8126   5
  -4   5  -3 350.985 14.8599   5
   4  -5  -3 355.616 15.1543   5
  -4   5  -3 347.768 13.9617   5
  -4   5  -3 351.969 14.1046   4
  -4   5  -3 364.181 17.3110   2
  -4  -5   3 339.493 16.8088   2
   4  -5  -3 350.684 15.4446   2
   4  -5  -3 332.444 20.6573   3
  -4  -5   3 311.588 15.8397   3
  -4  -5   3 336.149 18.6421   4
   4   5   3 359.318 19.9399   4
   5  -5   3 171.009 11.7131   2
  -5  -5  -3 162.588 10.5208   3
   5   5  -3 170.648 14.3217   4
  -5  -5  -3 167.406 12.5494   5
  -5   5   3 158.649 14.2655   3
   5  -5   3 149.380 11.3645   5
  -5   5   3 166.279 10.5312   2
  -5  -5   3 177.330 13.1453   2
  -5   5  -3 157.857 9.88553   5
  -5   5  -3 153.639 8.88729   4
   5  -5  -3 151.669 12.5250   3
   5  -5  -3 168.780 10.3082   5
  -5   5  -3 171.139 9.43677   5
  -5  -5   3 187.672 12.0952   3
  -5   5  -3 159.336 11.3490   2
   5   5   3 174.726 14.3982   4
   6   5  -3 317.855 21.7555   4
  -6  -5  -3 341.229 17.7963   3
  -6   5   3 357.369 17.3937   2
  -6   5  -3 362.454 15.8510   5
   6   5   3 340.216 22.2068   4
  -6   5  -3 364.234 16.9960   5
  -6   5  -3 308.025 17.9462   2
  -6  -5   3 358.598 19.2291   3
  -6   5  -3 405.169 18.4374   4
   7   5  -3 30.1581 8.43607   4
  -7  -5  -3 47.9549 7.71707   3
  -7   5   3 33.6909 5.60484   2
  -7   5   3 43.7077 9.59869   3
  -7  -5   3 33.2283 6.68999   3
  -7   5  -3 33.8182 6.01493   5
   7   5   3 30.4729 9.12525   4
  -7   5  -3 38.3274 5.01051   5
  -7   5  -3 30.5640 6.93187   2
  -7   5  -3 35.2012 5.11936   4
   8   5  -3 44.2956 10.1889   4
  -8   5   3 16.5705 7.86197   3
  -8  -5  -3 34.6852 7.71326   3
  -8   5   3 32.5918 6.65757   2
  -8   5  -3 30.6604 9.41634   3
  -8   5  -3 33.1976 5.91862   4
  -8   5  -3 41.3279 6.77040   5
  -8  -5   3 35.2598 7.60995   3
  -8   5  -3 25.3601 6.20556   2
  -8   5  -3 32.4544 5.93836   5
   9   5  -3 11.8476 6.15681   4
  -9  -5  -3 30.6309 7.81826   3
  -9   5   3 1.68134 6.75719   3
  -9   5   3 16.4999 5.17309   2
  -9   5  -3 16.3963 4.41261   5
  -9   5  -3 7.36511 4.56844   2
  -9   5  -3 19.5815 8.26029   3
   9   5   3 20.0928 7.40830   4
  -9  -5   3 4.67203 4.83724   3
   0  -6  -3 310.211 15.2001   3
   0   6   3 285.049 13.3978   4
   0   6  -3 298.761 14.4140   4
   0  -6  -3 301.306 14.3422   2
   0  -6   3 254.770 12.8653   5
   0   6  -3 292.488 10.7639   5
   0  -6   3 295.814 15.0777   2
   0   6  -3 281.789 14.7284   2
   0  -6  -3 287.051 11.2638   5
   0  -6  -3 278.268 12.8932   4
   0   6   3 302.434 13.9369   2
   1   6  -3 533.085 22.5499   4
  -1   6   3 532.850 20.5263   2
   1   6  -3 490.368 21.2119   2
   1  -6   3 506.361 19.8633   5
   1   6  -3 529.038 18.3124   5
   1  -6   3 493.422 21.6525   2
  -1  -6  -3 521.211 21.2835   4
  -1  -6  -3 541.436 21.4691   2
  -1   6   3 518.168 18.2278   4
  -1  -6  -3 546.659 19.0280   5
  -1  -6   3 492.565 20.2620   5
   1  -6  -3 511.985 22.1723   3
   1  -6  -3 486.686 16.8547   5
   1   6   3 531.230 21.0698   2
  -1   6  -3 496.758 19.8193   4
  -1   6  -3 489.688 15.9202   5
  -1   6  -3 502.881 21.4563   2
  -1  -6   3 501.529 21.7323   2
   1   6   3 494.757 24.0546   4
   1  -6  -3 512.192 20.5653   2
   2  -6   3 624.220 28.4070   3
   2   6  -3 633.946 27.4517   4
   2   6  -3 668.157 23.5850   5
   2  -6   3 644.329 24.3625   5
  -2   6   3 623.925 24.0381   2
  -2  -6  -3 672.014 25.9024   2
   2   6  -3 624.998 25.4068   2
  -2  -6  -3 644.918 26.7877   4
  -2  -6  -3 631.626 24.0367   5
   2  -6   3 614.002 25.8160   2
   2   6   3 655.199 27.2899   4
  -2  -6   3 678.445 26.7672   4
  -2   6  -3 636.305 19.5777   5
   2  -6  -3 673.794 21.4338   5
   2  -6  -3 670.778 27.5759   3
  -2   6  -3 656.925 22.8560   4
  -2  -6   3 621.750 25.0545   5
   2  -6  -3 647.927 24.6236   2
  -2   6  -3 667.900 26.0675   2
  -3  -6  -3 789.181 28.7289   3
   3  -6   3 709.907 28.0700   5
   3   6  -3 754.168 27.9710   5
   3   6  -3 815.329 33.4220   4
  -3   6   3 790.237 28.1720   2
  -3  -6  -3 805.896 32.2998   4
  -3  -6  -3 792.644 29.9655   2
  -3  -6  -3 779.747 29.3208   5
   3  -6   3 753.267 32.9299   3
   3   6   3 760.286 32.4652   4
  -3  -6   3 716.982 29.6021   2
  -3   6  -3 739.758 25.1229   4
   3  -6  -3 730.899 27.9431   2
  -3  -6   3 810.651 35.5767   4
  -3   6  -3 777.114 30.0141   2
  -3   6  -3 731.623 25.3854   4
  -3  -6   3 713.722 29.4888   5
   3  -6  -3 759.891 31.7865   3
   3  -6  -3 785.513 26.2064   5
  -3  -6   3 758.098 28.3007   3
   4   6  -3 696.082 32.4858   4
   4  -6   3 711.554 29.0671   2
   4  -6   3 685.038 27.8227   5
  -4   6   3 676.627 26.6225   2
  -4  -6  -3 732.548 26.0260   3
  -4  -6  -3 672.841 31.3328   4
  -4  -6  -3 681.043 28.7943   5
  -4   6  -3 741.554 23.5642   5
  -4   6  -3 735.329 28.9644   2
  -4  -6   3 690.440 31.1712   4
   4  -6  -3 703.203 31.1967   3
  -4  -6   3 694.041 29.3123   5
  -4  -6   3 747.095 27.9761   3
   4  -6  -3 769.493 27.6711   2
   4   6   3 734.028 32.5601   4
  -4   6  -3 688.324 22.6526   5
  -4   6  -3 736.595 24.2492   4
   4  -6  -3 716.023 25.9492   5
  -5  -6  -3 625.191 29.2095   5
  -5   6   3 712.943 33.1172   3
  -5   6   3 711.228 26.6144   2
   5  -6   3 662.942 28.1221   5
   5   6  -3 697.565 38.2499   4
  -5  -6  -3 650.000 25.7562   3
  -5   6  -3 690.814 28.8106   2
  -5  -6   3 677.455 27.7845   3
   5  -6  -3 634.334 25.9624   2
   5  -6  -3 623.108 25.6467   5
   5   6   3 637.404 31.9461   4
  -5   6  -3 679.408 23.0446   4
  -6   6   3 209.255 12.9734   2
  -6  -6  -3 201.444 13.1089   3
  -6   6   3 229.843 18.5269   3
   6   6   3 209.653 17.5121   4
  -6   6  -3 204.364 10.5730   5
  -6   6  -3 180.376 13.7202   2
   6  -6  -3 174.675 12.7662   5
  -6   6  -3 201.002 9.87859   5
  -6  -6   3 186.691 13.3795   3
  -7  -6  -3 185.198 13.3217   3
  -7   6   3 195.254 13.3239   2
  -7   6   3 177.218 16.8693   3
  -7   6  -3 192.846 14.3416   2
   7   6   3 163.088 16.4609   4
  -7  -6   3 203.095 15.0895   3
  -8  -6  -3 279.199 18.8571   3
  -8   6   3 333.751 18.8486   2
  -8   6   3 322.293 24.3468   3
  -8  -6   3 314.203 20.8594   3
  -8   6  -3 326.695 20.2212   2
   0  -7   3 536.677 21.6031   5
   0  -7  -3 534.724 23.7175   3
   0  -7  -3 539.436 19.3509   5
   0   7  -3 518.951 22.5707   4
   0   7   3 511.988 22.0151   2
   0   7   3 544.546 21.7342   4
   0   7  -3 545.653 23.3045   2
   0  -7   3 518.705 23.4747   2
   0  -7  -3 550.358 22.9905   2
   0  -7  -3 562.813 21.1696   4
   1  -7   3 68.6687 8.22422   2
   1   7  -3 88.1782 8.22007   2
  -1   7   3 87.0684 5.99132   4
  -1  -7  -3 83.2476 7.85362   4
  -1   7   3 88.0235 7.37820   2
  -1  -7  -3 90.5898 8.57616   2
   1  -7   3 87.2234 7.09322   5
   1   7  -3 87.9778 8.39712   4
   1  -7  -3 82.7048 5.42956   5
   1  -7  -3 82.6391 8.24806   3
  -1   7  -3 79.2872 6.70514   4
  -1  -7   3 92.5875 8.06517   5
   1   7   3 85.3671 7.95872   2
   1   7   3 84.4650 7.82567   4
  -1   7  -3 105.629 9.26840   2
   1  -7  -3 86.3028 7.65714   2
  -1  -7   3 78.5279 8.35403   2
  -2   7   3 672.957 25.6875   2
  -2  -7  -3 634.378 24.9259   5
   2   7  -3 659.412 27.0637   2
  -2  -7  -3 646.522 27.5734   4
  -2   7   3 638.200 19.2989   4
   2  -7   3 629.468 27.1623   2
   2  -7   3 643.419 30.0961   3
   2  -7   3 644.215 25.4216   5
  -2  -7  -3 651.011 27.1481   2
   2   7  -3 650.429 28.9411   4
  -2   7  -3 669.950 27.2439   2
  -2   7  -3 685.868 24.0391   4
  -2  -7   3 635.890 30.1179   4
   2  -7  -3 643.629 28.5187   3
   2  -7  -3 646.936 26.0622   2
   2  -7  -3 656.274 22.5393   5
  -2  -7   3 707.644 30.8090   2
  -2  -7   3 681.241 26.8568   5
   2   7   3 655.595 28.5563   4
  -3   7   3 469.495 20.0930   2
  -3  -7  -3 443.386 22.6650   4
   3   7  -3 463.820 24.2480   4
  -3  -7  -3 462.659 20.5759   5
   3  -7   3 430.686 20.1464   5
   3  -7   3 388.887 20.5178   2
  -3  -7  -3 476.588 18.3713   3
   3  -7  -3 470.368 20.5756   2
   3  -7  -3 433.542 17.5941   5
  -3   7  -3 440.847 21.1919   2
  -3   7  -3 468.323 16.9787   4
   3  -7  -3 460.878 23.6404   3
  -3  -7   3 434.027 19.7385   3
   3   7   3 428.768 22.9808   4
  -3  -7   3 430.567 22.6041   4
  -3  -7   3 437.328 21.2948   5
  -4  -7  -3 678.248 28.5008   5
  -4  -7  -3 646.780 24.9524   3
  -4   7   3 664.736 26.5152   2
   4  -7   3 638.176 27.2960   5
   4   7  -3 662.226 32.4340   4
  -4  -7   3 675.614 27.0215   3
  -4   7  -3 682.830 21.9208   4
  -4   7  -3 647.709 22.0616   4
   4   7   3 655.476 31.8151   4
  -4   7  -3 645.730 28.1188   2
   4  -7  -3 643.619 25.0677   5
  -5  -7  -3 202.419 12.2535   3
  -5   7   3 195.302 12.8039   2
   5   7  -3 210.929 17.9331   4
  -5   7  -3 177.452 15.2963   2
  -5   7  -3 190.863 7.88496   4
  -5  -7   3 200.244 13.5612   3
   5   7   3 214.001 17.8298   4
  -5   7  -3 189.221 8.08448   4
   5  -7  -3 184.427 12.5866   2
   6   7  -3 59.7199 11.1944   4
  -6   7   3 47.2824 7.21419   2
  -6  -7  -3 69.3910 7.99677   3
  -6  -7   3 52.4797 8.31868   3
  -6   7  -3 48.3559 3.31426   4
  -6   7  -3 53.3785 3.22554   4
  -6   7  -3 71.6959 9.54358   2
   6   7   3 45.5522 9.65379   4
  -7   7   3 33.5183 6.96277   2
  -7  -7  -3 35.0543 7.00465   3
   7   7  -3 32.4685 8.44066   4
  -7  -7   3 23.6263 6.77988   3
  -7   7  -3 26.3592 6.79068   2
  -8  -7  -3 52.2781 7.91118   3
  -8   7   3 56.2522 7.56098   2
  -8   7  -3 40.8331 8.94286   2
  -8  -7   3 36.5498 8.52946   3
   0  -8  -3 1126.90 42.6491   2
   0  -8   3 1225.56 41.5457   5
   0   8  -3 1175.37 43.0885   2
   0   8   3 1198.55 42.1129   2
   0  -8  -3 1169.38 38.5722   5
   0  -8  -3 1186.71 39.8732   4
   0   8   3 1192.45 44.1297   4
   0  -8  -3 1165.57 43.9301   3
   0   8  -3 1248.63 43.1579   4
  -1  -8  -3 266.905 13.2806   5
  -1   8   3 275.298 15.1306   2
   1  -8   3 237.073 13.8718   5
   1   8  -3 261.931 16.3486   4
  -1   8   3 258.926 12.2030   4
  -1  -8  -3 259.120 14.7532   4
   1   8  -3 270.577 15.7147   2
  -1   8  -3 277.429 14.4046   4
  -1  -8   3 242.910 16.0087   5
   1  -8  -3 291.030 19.9762   3
  -1   8  -3 263.123 15.9622   2
   1  -8  -3 243.853 14.7803   2
   1  -8  -3 255.346 11.8462   5
   1   8   3 266.140 15.3213   4
   1   8   3 250.181 14.6453   2
  -2   8   3 1266.39 43.9488   2
  -2  -8  -3 1223.28 45.7529   4
  -2   8   3 1217.99 36.3483   4
   2   8  -3 1297.69 48.3432   4
  -2  -8  -3 1280.72 43.2646   5
   2  -8  -3 1297.98 48.2062   3
   2  -8  -3 1249.40 40.4795   5
   2   8   3 1304.64 47.5878   4
  -2   8  -3 1280.81 46.0087   2
  -2   8  -3 1252.70 41.6200   4
  -2  -8   3 1279.00 44.9348   5
   2  -8  -3 1236.65 44.5900   2
   3  -8   3 265.095 15.3808   5
  -3  -8  -3 256.759 13.3624   3
   3   8  -3 285.849 18.7455   4
  -3   8   3 264.158 14.7628   2
   3  -8  -3 244.056 14.7951   2
  -3  -8   3 278.735 15.2190   3
   3   8   3 271.673 18.4047   4
   3  -8  -3 250.398 12.8675   5
  -3   8  -3 280.576 16.9906   2
  -3   8  -3 247.084 11.6616   4
  -4   8   3 311.530 16.7504   2
   4   8  -3 328.313 21.9570   4
  -4  -8  -3 327.935 15.6367   3
  -4  -8   3 324.839 17.5162   3
   4  -8  -3 281.667 18.4835   2
   4  -8  -3 306.437 15.4904   5
   4   8   3 326.839 21.0765   4
  -4   8  -3 291.289 18.0966   2
  -4   8  -3 300.854 11.4316   4
  -4   8  -3 308.550 11.4490   4
  -5   8   3 10.9881 3.80791   2
  -5  -8  -3 14.9470 4.33754   3
   5  -8  -3 13.9585 4.48026   5
  -5   8  -3 13.6724 5.43304   2
  -5  -8   3 9.52424 3.86169   3
   5   8   3 13.4760 6.37073   4
   6   8  -3 48.8519 10.2210   4
  -6  -8  -3 42.2831 6.92076   3
   6   8   3 43.6080 10.3191   4
  -6  -8   3 40.3735 6.88646   3
  -6   8  -3 33.7861 7.88121   2
  -7  -8  -3 33.7734 7.24743   3
  -7   8   3 34.2985 6.98600   2
  -7  -8   3 45.8890 8.67961   3
  -7   8  -3 41.9016 8.72487   2
   0  -9   3 210.360 13.7430   5
   0   9  -3 228.820 14.7398   4
   0   9  -3 219.037 15.5175   2
   0   9   3 220.196 13.4022   4
   0  -9  -3 227.750 12.0838   5
   0  -9  -3 226.838 15.9217   3
  -1   9   3 156.394 12.0368   2
  -1  -9  -3 129.447 10.8737   4
  -1  -9  -3 146.027 10.0307   5
   1   9  -3 147.785 12.6558   4
   1  -9   3 149.086 11.2578   5
  -1   9   3 163.852 9.46344   4
   1   9  -3 166.571 13.3191   2
  -1   9  -3 144.416 10.3977   4
   1  -9  -3 153.828 9.47282   5
   1   9   3 164.008 12.4674   4
  -1   9  -3 167.658 13.0294   2
   1   9   3 162.592 12.4343   2
   1  -9  -3 159.746 15.0109   3
   2  -9   3 223.871 14.2101   5
  -2  -9  -3 265.795 16.6636   5
  -2  -9  -3 227.703 15.5676   4
   2   9  -3 270.815 18.3667   4
   2   9  -3 251.466 16.6264   2
  -2   9   3 229.064 14.5146   2
   2   9   3 250.854 17.2256   4
  -2   9  -3 258.929 16.7052   2
   2  -9  -3 252.536 12.7494   5
  -2   9  -3 252.302 13.4297   4
  -3  -9  -3 148.989 10.5564   3
  -3   9   3 160.351 12.0848   2
  -3  -9  -3 149.074 12.2280   5
   3   9  -3 170.741 15.9272   4
  -3   9  -3 151.262 12.6381   2
  -3  -9   3 178.334 12.5686   3
   3  -9  -3 141.595 10.1680   5
  -3   9  -3 168.100 8.90062   4
   4   9  -3 13.5240 5.77298   4
  -4  -9  -3 19.6565 4.52874   3
  -4   9   3 5.74697 4.14311   2
  -4  -9   3 20.6072 5.39874   3
   4   9   3 31.8852 7.62021   4
   4  -9  -3 7.43263 3.76797   5
  -4   9  -3 11.7154 4.50657   2
  -5  -9  -3 2.85515 3.42743   3
  -5   9   3 14.7915 5.20188   2
   5   9  -3 17.3246 7.58928   4
  -5  -9   3 4.66168 4.30564   3
  -5   9  -3 12.2729 4.53905   2
   5   9   3 4.93311 6.27545   4
   6   9  -3 123.875 18.0511   4
  -6   9   3 141.973 11.6802   2
  -6  -9  -3 128.460 10.9572   3
  -6  -9   3 128.973 12.5878   3
  -6   9  -3 126.745 13.3465   2
   6   9   3 134.147 16.4848   4
   0  10  -3 3.12594 4.13524   4
   0  10  -3 2.25242 3.51885   2
   0  10   3 -3.8520 2.40733   4
   0 -10  -3 -1.1532 2.61826   5
   0  10   3 -0.0732 3.84299   2
  -1 -10  -3 147.791 10.9598   5
  -1  10   3 135.217 11.3504   2
   1  10  -3 135.555 13.2863   4
   1  10  -3 185.762 14.5693   2
  -1  10   3 139.815 8.93384   4
  -1  10  -3 130.687 12.0516   2
  -1  10  -3 149.821 11.1802   4
   1  10   3 140.503 12.1695   4
   1 -10  -3 146.365 10.1288   5
   2  10  -3 134.506 13.1128   2
  -2 -10  -3 135.380 10.3439   3
   2  10  -3 115.049 13.4173   4
  -2  10   3 132.877 11.8925   2
  -2 -10  -3 114.721 11.4882   5
  -2  10  -3 120.107 10.2515   4
   2  10   3 152.980 13.0749   4
   2 -10  -3 129.662 9.69389   5
  -2  10  -3 115.096 12.3668   2
   3  10  -3 91.3522 12.7970   4
  -3 -10  -3 118.508 9.94774   3
  -3  10   3 122.514 11.5020   2
   3  10   3 133.689 14.1018   4
  -3 -10   3 126.095 11.8756   3
   3 -10  -3 124.116 10.0092   5
  -3  10  -3 109.945 6.52572   4
  -3  10  -3 116.325 12.3620   2
  -4  10   3 113.884 11.2747   2
   4  10  -3 126.888 15.0316   4
  -4 -10  -3 114.916 10.0342   3
  -4  10  -3 119.265 12.6536   2
  -4 -10   3 125.126 11.9573   3
   4  10   3 128.939 13.8707   4
  -5 -10  -3 13.7360 4.77392   3
  -5  10   3 19.7542 5.88217   2
  -5 -10   3 23.1871 6.32597   3
  -5  10  -3 4.35740 4.41991   2
   5  10   3 32.9593 9.55256   4
   0  11  -3 17.1770 5.31848   2
   0  11  -3 14.6531 4.64691   4
   0  11   3 8.92321 3.87057   4
   0  11   3 18.4751 5.18205   2
   1  11  -3 418.429 24.1737   2
  -1  11   3 408.050 22.4492   2
   1  11  -3 411.143 23.4862   4
   1 -11  -3 365.348 19.3681   5
  -1  11  -3 414.778 23.3410   2
   1  11   3 450.370 23.2084   4
  -1  11  -3 431.149 20.9579   4
   2  11  -3 178.466 16.7410   4
  -2 -11  -3 176.877 12.7733   3
   2  11  -3 151.744 14.7818   2
  -2  11   3 190.905 14.8255   2
   2  11   3 207.892 16.5033   4
  -2  11  -3 180.175 15.5666   2
  -2  11  -3 175.432 10.9051   4
   3  11  -3 305.777 22.1502   4
  -3 -11  -3 310.067 17.4042   3
  -3  11   3 314.908 19.3790   2
  -3 -11   3 312.461 19.0237   3
   3  11   3 343.574 22.9776   4
  -3  11  -3 330.580 21.4432   2
  -1   0  -4 1242.35 37.8534   4
   2   0  -4 3017.24 119.425   1
   2   0   4 2761.40 125.644   1
  -2   0  -4 2966.70 129.238   1
  -2   0   4 3126.45 121.503   1
   3   0  -4 651.346 22.6913   4
   3   0  -4 625.027 22.2159   3
  -3   0  -4 685.392 23.9373   4
  -3   0   4 602.631 22.6224   3
  -3   0  -4 638.489 22.0941   5
   3   0   4 615.029 23.3810   4
   3   0   4 577.334 21.6251   3
  -3   0  -4 571.666 22.1214   3
  -3   0   4 645.835 22.1308   4
   3   0  -4 651.451 22.8473   5
  -3   0   4 627.730 21.6229   5
   4   0   4 702.002 25.4099   3
   4   0  -4 699.566 25.4836   3
  -4   0   4 650.820 26.2304   3
   4   0  -4 693.227 26.4910   5
   4   0   4 666.502 26.6450   4
  -4   0  -4 691.539 26.9281   4
  -4   0  -4 723.349 25.6662   5
  -4   0   4 704.285 25.5593   4
  -4   0  -4 718.518 26.5509   3
  -4   0   4 720.897 25.2696   5
   4   0  -4 735.326 26.4979   4
   5   0  -4 348.067 16.6388   3
  -5   0  -4 359.836 17.8206   3
   5   0   4 335.440 17.7377   4
  -5   0  -4 353.444 16.6101   5
  -5   0  -4 376.719 18.3387   5
   5   0   4 370.329 16.8192   3
  -5   0   4 372.155 18.3118   3
  -5   0   4 347.646 16.6780   4
  -5   0   4 372.481 16.6660   5
   5   0  -4 369.671 18.2282   5
  -5   0  -4 389.502 18.7849   4
   5   0  -4 347.865 17.4633   4
   6   0   4 55.9713 7.41613   4
   6   0  -4 67.0079 6.91057   3
  -6   0  -4 61.7799 7.48254   5
   6   0  -4 57.4457 7.51271   4
  -6   0  -4 55.0407 7.21620   4
   6   0   4 44.2880 6.44674   3
  -6   0   4 47.4378 6.08866   5
   6   0  -4 66.4303 8.13144   5
  -6   0  -4 61.0899 6.90712   5
  -6   0   4 53.2290 7.38348   3
  -6   0  -4 50.4972 7.79251   3
  -6   0   4 55.8303 7.05582   4
   7   0   4 1192.18 44.0767   3
   7   0   4 1301.26 47.9156   4
  -7   0  -4 1237.84 47.3742   3
  -7   0   4 1216.89 44.7578   4
   7   0  -4 1324.63 47.2898   4
  -7   0  -4 1232.50 46.8644   4
  -7   0  -4 1149.11 44.1977   5
  -7   0   4 1187.52 44.0831   5
  -7   0   4 1201.57 47.5923   3
   8   0   4 -3.0964 4.62592   4
   8   0  -4 -0.3343 2.76141   4
  -8   0   4 1.81398 3.97319   5
  -8   0  -4 2.40772 3.54930   3
  -8   0  -4 5.93933 4.85905   5
  -8   0   4 4.43145 5.41548   3
  -9   0   4 0.71208 4.34041   5
  -9   0  -4 -1.5544 3.50895   3
   9   0  -4 6.94972 5.89405   4
   9   0   4 4.19261 5.39502   4
  -9   0   4 -0.6697 4.70173   3
  -9   0  -4 -1.7697 4.40144   2
 -10   0   4 164.222 13.3968   2
 -10   0  -4 153.346 17.3665   3
 -10   0  -4 176.428 16.1636   5
 -10   0  -4 199.609 15.9764   2
 -10   0   4 186.308 15.1938   5
  10   0   4 176.101 16.6538   4
 -10   0   4 182.322 17.9102   3
   0   1  -4 838.889 24.7689   2
   0  -1  -4 808.633 25.1446   4
   0  -1   4 768.018 24.5760   2
   0  -1   4 819.201 24.9021   5
   0   1  -4 839.606 24.9726   5
  -1  -1  -4 1668.29 75.2610   1
   1   1  -4 1787.13 78.4048   1
   1  -1   4 1882.18 86.5777   1
  -1   1   4 1789.40 67.0806   1
   1  -1  -4 1773.56 65.8096   1
  -1  -1   4 2077.71 81.9930   1
  -1   1  -4 1838.06 84.9657   1
   1   1   4 1640.85 74.1791   1
  -2   1   4 834.086 24.3553   5
   2   1  -4 830.419 27.6862   4
   2   1  -4 883.175 26.5228   3
   2  -1   4 846.630 27.6637   3
   2  -1   4 834.282 26.6157   5
  -2   1   4 847.587 24.4314   5
  -2  -1  -4 703.203 25.0660   3
  -2   1   4 834.103 24.1682   2
   2   1  -4 835.657 27.1480   5
  -2  -1  -4 886.600 28.6197   4
  -2   1   4 834.342 27.2188   3
  -2   1  -4 790.898 27.1233   4
  -2   1  -4 791.246 26.4655   5
   2   1   4 839.272 25.0650   3
   2  -1  -4 824.779 26.6850   3
  -2   1  -4 819.012 27.5777   3
   2   1   4 852.736 28.4174   4
  -2  -1   4 799.113 25.2619   2
  -2  -1   4 856.190 26.6586   3
  -2  -1   4 832.300 27.2774   4
  -2  -1   4 841.518 26.7435   5
   2  -1  -4 783.354 25.4552   5
  -2   1  -4 809.224 26.7063   2
   2  -1  -4 843.167 25.5858   4
   3  -1   4 1371.90 44.7918   3
   3  -1   4 1392.03 44.6144   4
  -3  -1  -4 1383.02 43.3106   3
  -3  -1  -4 1464.48 46.3609   4
  -3   1   4 1439.11 45.2944   3
  -3   1   4 1373.69 42.4364   4
   3   1  -4 1397.55 45.0461   5
  -3   1   4 1329.04 41.9303   5
   3   1  -4 1435.75 45.5640   4
  -3   1   4 1410.11 41.9276   5
   3   1  -4 1440.72 43.6845   3
  -3   1  -4 1466.00 45.0716   4
   3   1   4 1420.73 42.5851   3
  -3  -1   4 1381.98 44.1520   3
  -3  -1   4 1538.20 47.4386   4
   3  -1  -4 1423.30 43.1386   4
   3  -1  -4 1335.89 43.6575   5
  -3   1  -4 1434.32 45.3976   3
  -3  -1   4 1415.60 42.2439   2
   3  -1  -4 1396.20 44.2044   3
   3   1   4 1388.89 46.0239   4
  -3  -1   4 1416.91 44.3004   5
  -3   1  -4 1348.61 43.8368   2
  -3   1  -4 1421.51 43.9726   5
   4  -1   4 1757.89 55.6757   4
  -4  -1  -4 1794.09 54.9658   3
  -4   1   4 1727.12 52.6547   5
  -4   1   4 1786.50 53.5282   4
  -4  -1  -4 1763.45 57.2390   4
   4   1  -4 1550.71 58.8433   4
   4   1  -4 1722.14 56.2494   5
   4   1  -4 1747.61 54.2831   3
  -4   1   4 1696.91 56.3751   3
   4  -1   4 1925.84 56.4288   3
   4  -1  -4 1691.51 54.9173   3
  -4   1  -4 1827.80 54.8923   5
   4   1   4 1743.48 57.2177   4
  -4  -1   4 1807.08 55.2752   5
  -4  -1   4 1653.65 55.0784   3
   4   1   4 1743.81 53.6616   3
  -4  -1   4 1707.09 55.5277   4
  -4   1  -4 1850.90 56.1093   4
  -4   1  -4 1717.84 54.6372   2
   4  -1  -4 1733.35 54.1223   4
   5   1  -4 293.017 14.8196   3
  -5   1   4 304.655 14.3777   5
  -5   1   4 316.364 14.8409   4
  -5  -1  -4 337.074 17.7519   4
   5  -1   4 345.761 16.9703   4
   5   1  -4 320.727 17.0885   4
  -5  -1  -4 354.865 16.7939   3
  -5   1   4 312.934 17.1591   3
   5  -1   4 348.912 16.6721   3
  -5   1   4 331.627 16.1947   5
  -5  -1  -4 320.347 17.1242   5
   5   1  -4 332.218 17.2875   5
   5  -1  -4 320.028 15.5541   4
  -5  -1   4 344.925 16.4331   5
  -5  -1   4 308.580 16.2889   3
  -5  -1   4 334.611 16.7753   4
  -5   1  -4 333.592 17.4050   3
   5  -1  -4 316.761 15.9743   3
   5   1   4 344.723 15.1485   3
   5   1   4 320.852 17.5486   4
  -5   1  -4 317.270 15.5782   2
   5  -1  -4 315.091 16.8478   5
  -5   1  -4 324.833 16.9595   5
  -5   1  -4 297.500 15.3495   5
  -5   1  -4 322.677 16.5914   4
  -6  -1  -4 185.960 13.6646   5
  -6  -1  -4 171.972 13.6244   4
   6   1  -4 183.228 13.2521   4
  -6   1   4 170.438 13.5596   3
   6   1  -4 185.187 13.4533   5
  -6   1   4 172.567 11.2291   4
  -6   1   4 199.960 10.9809   5
  -6  -1  -4 180.428 12.8582   3
   6  -1   4 178.319 12.4074   4
  -6   1   4 179.653 10.9587   5
   6   1  -4 181.507 11.4646   3
   6  -1   4 147.886 13.3338   3
  -6   1  -4 179.382 11.7468   5
  -6  -1   4 179.449 13.2234   3
   6  -1  -4 168.343 11.6277   3
  -6   1  -4 182.945 13.8653   3
   6  -1  -4 158.329 11.2738   4
  -6   1  -4 171.176 12.2101   4
  -6   1  -4 206.830 12.4273   2
   6   1   4 185.711 11.1441   3
  -6  -1   4 170.831 12.4576   4
   6  -1  -4 185.418 13.6357   5
  -6  -1   4 194.459 12.6454   5
   6   1   4 171.652 13.7630   4
  -6   1  -4 181.905 13.0944   5
  -7  -1  -4 841.756 34.0049   5
  -7   1   4 815.649 32.0803   5
  -7   1   4 843.384 32.8818   4
   7   1  -4 834.410 36.1635   4
  -7   1   4 810.741 30.9344   2
   7  -1   4 819.552 34.9686   4
  -7   1   4 831.613 31.6403   5
  -7  -1  -4 815.017 35.2674   3
  -7   1   4 876.975 37.7522   3
  -7   1  -4 820.743 34.5227   4
   7   1   4 811.700 36.6690   4
   7   1   4 868.459 32.6613   3
  -7  -1   4 845.751 34.7297   4
  -7  -1   4 851.739 36.0669   3
   7  -1  -4 872.471 34.2507   4
  -7   1  -4 854.619 33.7910   5
  -7   1  -4 797.104 36.0338   3
  -7   1  -4 835.143 33.7163   2
  -8  -1  -4 120.913 15.8395   3
  -8   1   4 115.781 9.87934   5
  -8  -1  -4 100.491 10.5835   5
  -8   1   4 125.289 10.4250   2
  -8   1   4 114.201 12.9225   3
   8   1  -4 114.660 13.0864   4
   8  -1   4 119.093 11.7839   4
  -8   1   4 110.804 10.4170   4
   8   1   4 144.600 14.4303   4
  -8  -1   4 120.966 12.8023   3
  -8   1  -4 125.070 11.9938   2
  -8   1  -4 114.105 11.6735   5
   8  -1  -4 114.761 10.8574   4
  -8   1  -4 129.195 14.0327   3
  -9  -1  -4 579.114 30.8833   3
  -9   1   4 582.486 33.0993   3
  -9  -1  -4 570.888 28.4122   5
   9  -1   4 574.379 29.6836   4
  -9   1  -4 531.152 30.9501   3
  -9   1  -4 573.503 28.2600   5
  -9   1  -4 581.620 28.7996   2
   9   1   4 590.037 31.6597   4
  -9  -1   4 568.717 27.8696   5
  -9  -1   4 564.383 31.3707   3
 -10   1   4 142.730 12.9328   5
 -10   1   4 143.482 12.9014   2
  10  -1   4 126.559 15.0435   4
  10   1  -4 126.922 14.3172   4
 -10  -1  -4 119.396 15.9436   2
 -10   1   4 118.131 15.3713   3
 -10  -1  -4 136.715 16.1377   3
 -10  -1   4 107.610 14.0799   3
 -10   1  -4 124.487 12.6714   5
 -10   1  -4 115.740 14.5618   3
  10   1   4 132.487 14.8050   4
  10  -1  -4 145.215 14.7659   4
 -10   1  -4 152.332 15.1363   2
 -10  -1   4 120.518 12.3358   5
   0  -2   4 1542.43 45.8522   2
   1   2  -4 4454.01 159.285   1
  -1  -2  -4 4561.47 148.193   1
   1  -2   4 4126.25 162.462   1
  -1   2   4 4176.62 131.486   1
   1  -2   4 4515.25 168.417   1
   1   2   4 4296.06 144.539   1
  -1  -2   4 3746.42 153.437   1
   1  -2  -4 4395.80 130.127   1
   2   2  -4 863.985 27.2779   5
   2  -2   4 847.930 26.6352   2
   2   2  -4 796.022 27.6503   4
   2   2  -4 813.907 25.4771   2
  -2   2   4 785.254 26.9912   3
  -2  -2  -4 794.928 23.9377   3
  -2   2   4 803.449 23.7247   2
   2  -2   4 808.821 27.9103   3
   2  -2   4 865.062 26.5208   5
  -2  -2  -4 833.672 28.2424   4
  -2  -2   4 763.391 25.3011   2
  -2  -2   4 774.080 27.0717   4
   2  -2  -4 754.681 23.6861   5
   2   2   4 757.999 23.3867   3
  -2   2  -4 756.846 25.6996   5
   2  -2  -4 794.832 23.6066   5
   2  -2  -4 772.243 26.3700   3
   2  -2  -4 765.037 23.3505   4
   2   2   4 758.021 27.7226   4
  -2  -2   4 743.480 26.1762   5
  -2  -2   4 775.025 25.7172   3
  -2   2  -4 801.100 26.4296   2
  -2   2  -4 755.184 25.9310   4
   2  -2  -4 767.526 23.6297   2
   3  -2   4 9377.08 334.090   1
  -3  -2  -4 9105.44 324.736   1
   3   2  -4 9999.99 329.029   1
  -3   2   4 8906.93 308.693   1
   3   2   4 9102.03 319.043   1
  -3  -2   4 9270.97 323.758   1
  -3   2  -4 8646.50 326.018   1
   3  -2  -4 8904.22 304.482   1
   4  -2   4 2069.09 63.8238   3
  -4   2   4 2033.85 58.8262   2
   4  -2   4 1954.90 61.3080   4
  -4   2   4 1945.46 63.7749   3
   4  -2   4 2046.83 61.5612   5
  -4   2   4 1971.59 58.4586   4
  -4  -2  -4 1936.66 64.2969   4
  -4   2   4 1892.53 57.9426   5
   4   2  -4 1964.81 64.0993   4
  -4  -2  -4 1971.31 60.5678   3
  -4  -2  -4 1900.45 62.6674   5
   4   2  -4 2052.37 63.5841   5
  -4   2   4 1969.18 57.9387   5
   4   2  -4 1960.33 60.6778   3
   4  -2  -4 1990.80 59.2817   4
   4   2   4 2037.43 64.8573   4
  -4  -2   4 2054.85 62.5572   5
  -4  -2   4 1996.71 59.9693   2
  -4  -2   4 1971.96 61.7510   3
  -4   2  -4 2046.70 61.8042   2
  -4   2  -4 1916.77 63.8434   3
  -4  -2   4 1922.17 63.0362   4
   4  -2  -4 1929.36 62.1898   3
  -4   2  -4 1972.77 61.0569   5
   4  -2  -4 2008.58 62.0104   5
  -4   2  -4 1996.60 64.4283   4
  -5  -2  -4 2166.26 69.9288   5
  -5   2   4 2256.95 71.3916   3
   5   2  -4 2214.40 70.3195   5
  -5   2   4 2163.96 64.3452   5
  -5  -2  -4 2176.08 71.2104   4
  -5  -2  -4 2192.90 67.7121   3
  -5   2   4 2119.65 64.8029   2
   5   2  -4 2193.16 71.0530   4
   5   2  -4 2173.38 66.9023   3
  -5   2   4 2139.14 64.6264   5
  -5   2   4 2184.60 64.9665   4
   5  -2   4 2079.38 69.3679   3
   5  -2  -4 2295.24 66.2849   4
   5  -2  -4 2033.29 68.1653   3
  -5   2  -4 2068.07 68.6084   5
  -5   2  -4 2118.02 67.8244   4
  -5   2  -4 2105.21 70.5822   3
  -5  -2   4 2098.96 65.6362   2
  -5  -2   4 2067.78 68.2360   3
   5   2   4 2211.14 71.6550   4
   5  -2  -4 2197.98 69.0508   5
   5   2   4 2117.34 65.2703   3
  -5   2  -4 2166.55 67.8443   2
  -5  -2   4 2268.22 69.1351   5
  -5  -2   4 2114.24 69.4879   4
  -5   2  -4 2110.89 67.0057   5
   6   2  -4 749.173 33.5782   4
   6  -2   4 794.778 31.2575   4
  -6   2   4 818.631 28.6793   5
  -6  -2  -4 754.371 33.5822   4
  -6   2   4 806.567 28.9735   4
  -6   2   4 764.426 28.4305   5
   6   2  -4 821.303 30.6092   3
  -6  -2  -4 705.526 32.1924   5
   6  -2   4 770.634 32.3196   3
   6   2  -4 776.697 33.2949   5
  -6   2   4 764.260 33.9095   3
  -6   2   4 793.387 28.6634   2
  -6  -2  -4 784.650 31.4385   3
   6  -2  -4 766.782 31.6292   3
  -6   2  -4 783.767 31.2595   4
   6   2   4 831.442 29.3590   3
   6   2   4 785.268 34.4519   4
  -6   2  -4 863.191 31.1201   5
  -6   2  -4 814.685 31.4434   2
   6  -2  -4 841.901 30.5259   4
  -6   2  -4 814.718 32.3746   5
  -6   2  -4 830.017 34.7739   3
  -6  -2   4 778.307 31.8421   5
  -6  -2   4 779.219 32.6636   4
  -6  -2   4 850.469 33.1377   3
   7  -2   4 384.019 19.7942   4
   7   2  -4 391.233 22.4508   4
  -7   2   4 344.306 16.9565   4
  -7   2   4 371.767 17.4779   2
  -7  -2  -4 344.741 19.7141   3
  -7   2   4 369.318 17.0128   5
  -7   2   4 364.862 17.0830   5
  -7   2  -4 338.605 19.4387   4
   7   2   4 353.065 21.8844   4
  -7   2  -4 333.035 18.1286   5
  -7  -2   4 333.097 20.4387   3
  -7   2  -4 382.859 22.8578   3
   7  -2  -4 353.002 18.1110   4
  -7   2  -4 374.027 19.7768   2
   7   2   4 348.623 17.4058   3
  -8   2   4 132.780 10.5008   5
   8   2  -4 141.672 13.9312   4
  -8   2   4 158.337 15.9700   3
  -8  -2  -4 138.100 13.7130   3
  -8   2   4 141.202 10.9540   5
  -8   2   4 125.330 10.1697   2
   8  -2   4 136.309 12.6632   4
  -8   2   4 136.890 12.3006   4
  -8  -2   4 145.584 13.6924   3
   8   2   4 138.491 14.1852   4
   8  -2  -4 131.455 11.5194   4
  -8   2  -4 140.007 12.1472   2
  -8   2  -4 130.000 12.2578   4
  -8   2  -4 123.287 13.8349   5
  -8   2  -4 138.538 14.9155   3
  -9   2   4 15.9264 6.19432   3
  -9  -2  -4 16.0609 5.52048   5
  -9  -2  -4 8.17515 5.73805   3
   9  -2   4 19.2814 6.60844   4
  -9   2   4 30.3068 6.16506   5
   9  -2  -4 25.9724 6.59549   4
  -9   2  -4 27.2324 7.04707   2
  -9   2  -4 16.4454 6.41838   3
   9   2   4 22.1933 8.64744   4
  -9   2  -4 25.3900 6.79756   5
  -9  -2   4 24.7795 6.82431   3
 -10   2   4 308.538 24.4676   3
 -10   2   4 293.765 17.8982   2
  10  -2   4 266.825 19.4484   4
  10   2  -4 288.529 22.3894   4
 -10  -2  -4 309.188 20.7131   5
 -10  -2  -4 299.210 21.9389   3
 -10   2  -4 285.199 19.5766   5
 -10  -2   4 286.794 23.1561   3
 -10   2  -4 289.670 20.4532   2
 -10   2  -4 254.618 22.4917   3
  10   2   4 292.491 26.4760   4
   0   3  -4 925.199 29.7940   2
   0   3  -4 921.500 29.6770   4
   0  -3  -4 912.958 28.9050   4
   0  -3   4 889.823 29.6965   2
   0   3   4 910.390 28.2503   2
   0  -3  -4 933.865 28.4844   3
   0   3   4 912.443 28.8771   4
   0  -3   4 922.229 29.3127   5
   0   3  -4 935.695 29.0864   5
   0  -3  -4 896.013 28.3389   2
  -1  -3  -4 2225.41 65.6174   4
   1  -3   4 2253.54 67.2107   2
  -1  -3   4 2088.15 64.4616   2
   1   3   4 2169.38 65.4454   4
   2  -3   4 125.955 8.90623   3
  -2  -3  -4 127.918 8.91624   4
  -2   3   4 135.839 8.42073   3
   2   3  -4 126.419 8.18293   5
  -2  -3  -4 131.354 5.80315   3
  -2   3   4 133.264 6.36092   2
   2  -3   4 122.126 7.72228   2
   2   3  -4 139.125 9.24826   4
   2   3  -4 134.104 7.64603   2
  -2  -3   4 151.670 8.55994   5
   2  -3  -4 142.183 8.23920   3
  -2  -3   4 151.881 7.94812   2
   2   3   4 138.188 9.15931   4
   2  -3  -4 140.960 5.16859   5
  -2  -3   4 137.447 7.50994   3
  -2   3  -4 136.728 7.41396   5
  -2  -3   4 143.841 8.77023   4
   2  -3  -4 145.817 6.58102   2
  -2   3  -4 138.288 8.33802   2
   2  -3  -4 137.318 5.24791   5
  -3  -3  -4 1248.98 43.9872   4
  -3   3   4 1370.92 47.4309   3
   3  -3   4 1302.06 41.4739   5
  -3  -3  -4 1307.96 39.2577   3
   3   3  -4 1263.62 44.1860   4
  -3   3   4 1296.97 39.0761   2
   3  -3   4 1308.94 44.3552   3
   3  -3   4 1215.24 41.4235   2
   3  -3  -4 1293.25 39.0063   2
   3  -3  -4 1281.62 36.5529   4
  -3  -3   4 1351.61 42.6140   5
   3   3   4 1280.61 38.4923   3
   3  -3  -4 1231.04 42.3744   3
   3  -3  -4 1230.70 38.7796   5
   3   3   4 1293.42 44.3695   4
  -3   3  -4 1323.93 40.8500   4
   3  -3  -4 1266.51 39.7644   5
  -3   3  -4 1327.30 40.7371   5
  -3  -3   4 1297.42 43.4827   4
  -3   3  -4 1301.07 41.9347   2
  -3  -3   4 1210.80 41.0774   3
  -3  -3   4 1274.58 40.9427   2
  -4   3   4 438.296 16.5069   2
  -4  -3  -4 446.977 21.1912   4
   4   3  -4 416.618 20.7959   4
   4   3  -4 444.767 18.2141   3
  -4   3   4 431.632 12.7652   5
   4   3  -4 438.211 20.0264   5
   4  -3   4 458.066 18.8079   5
  -4  -3  -4 455.676 17.5519   3
  -4  -3  -4 406.112 19.3454   5
  -4   3   4 463.612 21.3566   3
   4  -3   4 421.645 20.5250   3
   4  -3  -4 445.720 15.1882   4
  -4  -3   4 446.125 18.0804   2
  -4   3  -4 448.252 19.7604   5
   4  -3  -4 450.948 18.5752   5
  -4   3  -4 456.805 18.2279   4
  -4   3  -4 393.482 20.3589   3
   4   3   4 440.168 21.3534   4
   4  -3  -4 443.261 19.7613   3
  -4  -3   4 430.385 19.5239   5
  -4  -3   4 417.884 20.0946   4
   4   3   4 449.968 17.9253   3
  -4  -3   4 427.959 18.4672   3
  -4   3  -4 442.056 19.0322   2
   5   3  -4 692.775 26.8871   3
  -5   3   4 724.924 30.8941   3
   5   3  -4 732.379 29.9227   5
  -5  -3  -4 722.800 27.0979   3
  -5   3   4 697.273 25.1413   2
  -5   3   4 665.022 22.7130   5
  -5  -3  -4 711.030 31.2488   4
   5   3  -4 687.814 30.6042   4
  -5   3   4 701.093 23.5313   4
  -5  -3  -4 709.543 29.3289   5
  -5   3   4 696.881 22.9057   5
  -5   3  -4 685.120 28.0402   5
  -5   3  -4 712.122 27.0579   4
  -5  -3   4 736.686 26.9175   2
  -5   3  -4 730.339 28.2132   2
  -5   3  -4 701.991 30.9846   3
   5  -3  -4 723.682 28.5609   5
  -5  -3   4 740.963 28.4914   3
   5   3   4 693.458 24.9767   3
  -5   3  -4 730.199 26.9633   5
   5  -3  -4 731.544 24.4884   4
   5   3   4 749.031 31.7035   4
  -5  -3   4 721.774 31.9583   5
   6   3  -4 72.7203 9.87702   5
  -6   3   4 80.2116 6.19801   5
   6   3  -4 59.0951 9.67461   4
  -6   3   4 75.2573 5.90251   5
  -6   3   4 80.9005 9.83911   3
  -6  -3  -4 73.7688 10.3975   5
  -6  -3  -4 82.1711 7.97505   3
   6  -3   4 82.0430 10.7772   3
   6   3  -4 86.1084 8.16367   3
  -6   3   4 81.6024 7.16945   2
   6  -3  -4 80.4879 6.63641   4
  -6  -3   4 73.6499 7.62547   2
  -6   3  -4 81.9585 8.22469   2
  -6  -3   4 73.0871 8.20640   3
  -6   3  -4 69.7612 9.84743   3
  -6   3  -4 96.7399 8.20545   4
   6   3   4 80.3227 9.76456   4
  -6  -3   4 74.7832 8.95094   4
  -6   3  -4 79.6797 8.11259   5
  -6   3  -4 74.9687 9.51550   5
   6   3   4 81.4697 7.11013   3
  -7  -3  -4 62.7375 8.77079   3
  -7   3   4 66.1411 10.7515   3
  -7   3   4 59.0766 6.05418   5
  -7   3   4 64.5258 7.17285   2
  -7   3   4 61.2200 6.19885   4
  -7   3  -4 75.4052 9.26442   2
  -7  -3   4 59.2101 8.44022   3
  -7   3  -4 50.0068 8.89134   3
  -7   3  -4 72.0318 7.70874   4
   7   3   4 68.8476 7.38405   3
   7   3   4 67.5840 9.74641   4
   7  -3  -4 78.3698 8.50344   4
  -7   3  -4 68.6615 7.68155   5
  -8   3   4 128.576 9.59083   4
  -8   3   4 149.544 16.1025   3
  -8  -3  -4 177.112 14.6922   3
  -8   3   4 141.084 9.53944   5
  -8   3   4 155.184 10.0801   5
  -8   3   4 158.205 11.6484   2
  -8   3  -4 146.609 12.3559   5
  -8   3  -4 147.948 15.0625   3
  -8   3  -4 172.708 13.0782   4
   8  -3  -4 153.798 11.1952   4
  -8   3  -4 143.756 13.3066   2
  -8  -3   4 155.062 13.8784   3
   8   3   4 131.427 14.3634   4
  -9   3   4 128.098 9.81992   5
  -9   3   4 127.777 15.0402   3
  -9   3   4 142.700 10.2516   5
  -9  -3  -4 158.821 15.1443   3
  -9   3   4 163.698 12.6995   4
   9   3  -4 157.456 15.8878   4
  -9   3  -4 143.543 16.6708   3
  -9   3  -4 122.433 12.4428   2
  -9  -3   4 138.307 15.5654   3
  -9   3  -4 139.180 12.6086   5
   9   3   4 128.153 15.7848   4
   0  -4  -4 475.014 17.3234   4
   0   4   4 476.928 17.0452   2
   0   4  -4 473.998 17.2277   5
   0  -4  -4 486.020 17.6776   3
   0   4  -4 473.170 18.2466   4
   0   4  -4 445.190 18.1786   2
   0   4   4 476.105 17.3996   4
   0  -4  -4 463.676 17.2686   2
   0  -4   4 486.752 18.5820   2
  -1  -4  -4 780.526 27.2867   4
   1   4  -4 805.671 28.0933   4
   1   4  -4 790.709 26.3301   5
  -1   4   4 782.949 25.0997   2
   1  -4   4 789.436 28.0617   5
   1   4  -4 701.297 28.2653   2
  -1  -4  -4 776.827 26.1767   2
   1  -4   4 747.006 27.0009   2
  -1   4   4 782.878 23.6353   4
  -1  -4   4 780.786 27.0142   2
   1  -4  -4 751.449 25.1622   2
   1  -4  -4 749.899 26.6727   3
  -1   4  -4 742.507 27.2620   2
   1   4   4 776.265 27.3018   4
  -1  -4   4 764.233 26.4686   5
   1  -4  -4 763.754 23.5616   4
  -1   4  -4 741.627 24.9642   5
   2   4  -4 2099.00 63.2621   5
  -2  -4  -4 2116.92 62.7056   2
  -2   4   4 2105.48 64.5161   3
   2  -4   4 2026.16 65.9984   3
  -2  -4  -4 2090.51 59.4550   3
   2  -4   4 2007.02 62.2559   5
   2   4  -4 2020.73 65.1094   4
  -2  -4  -4 2074.56 64.8883   4
   2   4  -4 2148.01 62.9577   2
   2  -4   4 2132.59 63.5775   2
  -2   4  -4 2100.98 63.5684   2
  -2   4  -4 2048.32 60.9190   5
   2  -4  -4 2070.18 57.8030   5
   2   4   4 2079.12 65.0963   4
  -2  -4   4 2000.33 62.4279   3
   2  -4  -4 2063.32 58.1362   5
  -2  -4   4 1906.19 62.7142   5
   2  -4  -4 2074.48 60.9445   2
  -2  -4   4 2054.73 64.3244   4
   2  -4  -4 2041.37 63.8199   3
  -2  -4   4 2003.23 62.8430   2
  -3  -4  -4 62.3702 5.73207   5
  -3  -4  -4 68.0659 5.90115   2
   3   4  -4 75.1540 7.99882   4
  -3  -4  -4 70.4577 7.22591   4
   3  -4   4 60.2178 5.70864   5
  -3  -4  -4 69.6370 4.75666   3
   3   4  -4 64.3059 6.18246   5
  -3   4   4 64.3592 4.77193   2
   3  -4   4 60.3454 5.85037   2
   3  -4   4 75.3818 7.81739   3
  -3   4   4 67.2379 7.37138   3
   3   4   4 64.0126 7.06157   4
  -3  -4   4 52.3623 5.69753   2
  -3   4  -4 61.0160 5.19977   5
   3  -4  -4 66.6165 6.73056   3
   3  -4  -4 53.0743 4.17110   5
  -3  -4   4 64.6730 6.60398   4
  -3  -4   4 68.0913 5.70968   3
  -3  -4   4 59.3209 6.04407   5
  -3   4  -4 57.2005 5.84473   2
   3  -4  -4 65.8002 4.92739   5
  -3   4  -4 55.0822 4.66525   4
   3  -4  -4 66.0384 5.62177   2
   4  -4   4 111.586 8.16997   5
   4   4  -4 107.108 9.18187   5
  -4   4   4 113.124 6.84893   2
   4   4  -4 102.097 10.1612   4
  -4   4   4 99.2227 9.27879   3
  -4  -4  -4 100.212 9.29832   4
   4  -4   4 94.9640 9.10893   3
   4  -4   4 113.940 8.33323   2
  -4  -4  -4 99.4062 6.81982   3
  -4  -4  -4 99.1472 8.59915   5
   4  -4  -4 95.8079 6.55093   2
  -4   4  -4 100.314 7.05915   4
   4  -4  -4 93.8153 6.59115   5
   4  -4  -4 79.2300 8.01328   5
  -4  -4   4 93.0880 7.74075   2
  -4   4  -4 94.3863 7.11500   5
  -4  -4   4 91.6680 7.78745   3
   4   4   4 94.7480 9.47853   4
   4  -4  -4 94.5874 8.74372   3
  -4  -4   4 99.4758 8.69999   5
  -4  -4   4 81.9602 8.12936   4
  -4   4  -4 98.0583 8.43059   2
   5   4  -4 80.4834 9.35314   4
  -5   4   4 82.2752 9.36807   3
  -5   4   4 79.6524 6.84174   2
   5  -4   4 78.5639 8.86655   3
   5  -4   4 68.3693 7.94521   5
   5   4  -4 84.3426 8.68589   5
  -5  -4  -4 83.3272 6.96688   3
  -5  -4  -4 93.8199 10.4957   4
  -5  -4   4 90.2626 8.60895   5
  -5   4  -4 75.7278 8.32420   2
  -5   4  -4 88.6653 7.68052   5
   5  -4  -4 81.3833 4.35002   4
   5  -4  -4 92.7988 8.92235   3
   5   4   4 79.5457 9.33656   4
  -5   4  -4 87.2707 7.51263   5
  -5  -4   4 99.1464 8.38212   2
  -5  -4   4 80.3616 7.67284   3
  -5   4  -4 84.1544 7.06087   4
   5   4   4 80.5057 6.27849   3
  -5  -4   4 86.8774 9.06554   4
  -6   4   4 54.2456 5.84937   2
   6   4  -4 58.1852 10.0161   4
  -6  -4  -4 57.2320 7.37994   3
  -6   4   4 54.0746 9.62247   3
   6   4  -4 58.9888 8.86420   5
   6   4   4 45.6277 8.27749   4
  -6  -4   4 54.8973 8.25041   3
  -6   4  -4 58.9399 7.53455   2
  -6   4  -4 64.5961 7.38583   5
  -6   4  -4 60.7382 9.01605   3
  -6   4  -4 55.1358 6.58443   5
   6   4   4 55.1339 5.97371   3
  -6   4  -4 55.6030 6.60763   4
   6  -4  -4 57.0806 4.64173   4
  -7  -4  -4 56.4480 7.45033   3
  -7   4   4 50.5532 6.25358   2
  -7   4   4 61.2017 10.9089   3
  -7   4   4 52.0807 3.98974   5
  -7   4   4 50.0517 3.90019   5
   7   4  -4 64.5151 9.73052   4
  -7   4  -4 45.4167 6.58876   4
  -7   4  -4 52.6095 10.2138   3
  -7   4  -4 53.1589 7.54306   5
   7  -4  -4 47.7459 4.89954   4
  -7   4  -4 36.8819 6.57209   5
   7   4   4 54.9141 10.4297   4
  -7  -4   4 66.1727 8.57812   3
   7   4   4 57.9668 6.10990   3
  -8   4   4 19.6521 5.32851   2
  -8   4   4 14.4761 6.51099   3
  -8  -4  -4 17.9109 6.20445   3
   8   4  -4 7.97099 5.38214   4
  -8   4  -4 15.8626 5.75816   4
  -8  -4   4 2.59930 4.03082   3
  -8   4  -4 18.0857 5.34681   2
   8   4   4 13.6593 6.50906   4
  -8   4  -4 13.0912 4.72144   5
  -8   4  -4 7.16075 5.23142   3
  -9   4   4 433.226 21.9613   2
  -9   4   4 383.260 28.4466   3
  -9  -4  -4 414.375 24.6007   3
  -9   4  -4 436.819 24.3042   2
  -9  -4   4 453.438 26.9517   3
   9  -4  -4 419.976 19.5582   4
  -9   4  -4 406.192 21.4194   5
  -9   4  -4 447.256 29.6955   3
  -9   4  -4 382.587 24.2630   4
   0  -5  -4 606.883 22.7921   3
   0  -5   4 588.108 23.2585   2
   0   5  -4 630.510 23.3594   4
   0  -5  -4 607.354 22.2886   2
   0   5   4 628.629 22.1215   2
   0  -5   4 617.532 22.3803   5
   0   5  -4 590.033 21.1623   5
   0   5   4 604.179 21.9542   4
   0  -5  -4 606.824 21.8745   4
   0   5  -4 608.590 23.4246   2
   1  -5   4 206.804 10.4802   5
   1   5  -4 227.992 14.4094   4
  -1  -5  -4 241.919 11.4739   2
  -1   5   4 234.661 10.4790   2
  -1   5   4 212.125 8.81195   4
  -1  -5  -4 223.895 8.96132   5
   1   5  -4 219.776 10.5084   5
   1  -5   4 214.829 11.8409   2
   1   5  -4 220.335 11.7124   2
  -1  -5  -4 216.291 11.5128   4
  -1  -5   4 199.774 10.7384   5
   1   5   4 197.403 11.4275   4
   1  -5  -4 208.608 10.4808   2
  -1   5  -4 194.910 11.1901   2
   1  -5  -4 205.612 8.55263   4
  -1   5  -4 196.644 9.36256   5
  -1   5  -4 195.657 10.1253   4
   1  -5  -4 214.429 11.6349   3
  -1  -5   4 204.586 11.4359   2
   2  -5   4 464.047 22.1959   3
  -2  -5  -4 455.976 17.9400   5
  -2  -5  -4 448.443 19.1195   2
  -2  -5  -4 470.103 20.8116   4
   2   5  -4 463.505 18.9594   5
   2   5  -4 473.341 21.7062   4
  -2  -5  -4 429.474 16.2618   3
   2  -5   4 482.795 19.1597   5
   2  -5   4 442.263 19.7423   2
   2   5  -4 436.717 19.2648   2
  -2   5   4 446.153 17.6800   2
  -2   5  -4 487.244 17.1293   5
  -2  -5   4 497.732 19.8789   5
   2   5   4 455.491 20.9299   4
   2  -5  -4 494.251 15.5808   5
   2  -5  -4 476.578 14.9478   5
  -2  -5   4 502.719 21.0131   4
  -2   5  -4 498.570 20.2550   2
  -2  -5   4 471.277 19.9914   2
   2  -5  -4 483.152 18.2302   2
   2  -5  -4 496.475 20.8798   3
  -3  -5  -4 614.596 20.6101   3
   3   5  -4 578.911 23.3046   2
   3  -5   4 613.905 24.2398   2
   3   5  -4 587.795 23.7056   5
   3  -5   4 597.438 23.0902   5
   3   5  -4 581.182 26.3336   4
  -3   5   4 604.323 25.7733   3
  -3  -5  -4 598.623 23.5733   2
  -3  -5  -4 552.529 22.8468   5
  -3  -5  -4 588.297 25.6715   4
   3  -5   4 588.826 26.7750   3
  -3   5   4 600.677 21.6228   2
  -3  -5   4 567.480 24.9736   4
  -3  -5   4 556.208 22.4534   3
   3  -5  -4 573.243 21.5028   2
  -3   5  -4 575.064 21.0693   4
  -3   5  -4 590.329 20.7003   5
  -3  -5   4 624.113 24.3449   5
  -3   5  -4 581.061 23.9305   2
   3   5   4 566.727 25.9257   4
  -3  -5   4 558.710 23.3628   2
   3  -5  -4 591.441 20.0496   5
   3  -5  -4 556.404 24.5138   3
   4  -5   4 1519.59 49.8968   5
  -4  -5  -4 1517.86 50.2797   2
   4  -5   4 1517.57 54.4365   3
  -4   5   4 1507.51 47.7949   2
   4   5  -4 1504.54 50.9560   5
   4   5  -4 1452.48 54.1308   4
  -4  -5  -4 1448.44 53.4361   4
  -4  -5  -4 1543.61 51.2647   5
  -4  -5  -4 1516.40 47.1262   3
  -4   5   4 1469.10 53.3088   3
   4  -5  -4 1477.67 55.9611   3
  -4   5  -4 1500.69 47.0864   4
  -4   5  -4 1508.37 48.1940   5
  -4  -5   4 1463.74 52.5257   4
  -4   5  -4 1584.93 51.1085   2
  -4   5  -4 1513.24 46.7562   5
   4  -5  -4 1516.71 47.7036   2
  -4  -5   4 1481.40 51.2412   5
  -4  -5   4 1435.74 49.0651   3
   4   5   4 1478.81 54.0632   4
   4  -5  -4 1525.47 47.1758   5
  -4  -5   4 1465.19 49.9420   2
  -5  -5  -4 1722.42 58.0508   5
   5  -5   4 1707.89 56.5166   2
  -5   5   4 1622.80 60.2635   3
   5   5  -4 1631.91 57.3326   5
   5  -5   4 1679.05 56.1439   5
   5   5  -4 1720.23 61.7894   4
  -5  -5  -4 1715.66 53.8397   3
  -5   5   4 1650.32 53.2340   2
   5   5   4 1790.96 62.2816   4
   5  -5  -4 1695.90 53.7673   5
  -5  -5   4 1597.32 58.5322   2
  -5   5  -4 1694.34 56.6482   2
  -5   5  -4 1669.70 54.1525   5
   5  -5  -4 1564.16 58.3712   3
  -5  -5   4 1581.36 55.2593   3
  -5   5  -4 1757.66 53.0152   5
  -6  -5  -4 662.898 27.1015   3
  -6   5   4 536.882 34.4740   3
  -6   5   4 700.186 26.4964   2
   6   5  -4 663.220 33.3391   4
  -6   5  -4 655.521 26.7634   5
  -6   5  -4 733.510 29.6522   2
  -6  -5   4 667.407 28.7628   3
  -6   5  -4 666.112 25.3713   5
  -6   5  -4 668.042 25.5688   4
   6   5   4 703.576 34.1098   4
  -7  -5  -4 267.004 16.5946   3
  -7   5   4 292.343 22.0490   3
   7   5  -4 315.101 22.2957   4
  -7   5   4 304.273 16.1665   2
  -7   5  -4 325.397 15.7911   5
  -7   5  -4 289.439 17.8562   2
  -7  -5   4 337.422 19.6508   3
  -7   5  -4 283.295 15.8094   5
   7   5   4 260.395 21.1544   4
  -8   5   4 168.416 17.6740   3
   8   5  -4 155.366 16.2944   4
  -8   5   4 156.805 11.3870   2
   8   5   4 153.102 16.4363   4
  -8   5  -4 173.948 11.8189   5
  -8  -5   4 166.000 15.0538   3
  -8   5  -4 168.847 14.6270   2
  -8   5  -4 144.578 11.5398   4
  -9   5   4 39.3105 9.24140   3
  -9   5   4 32.0816 6.75387   2
  -9  -5  -4 30.1611 8.19907   3
  -9  -5   4 21.7325 7.92898   3
  -9   5  -4 32.2298 7.98742   2
  -9   5  -4 29.2045 5.93958   5
   9   5   4 43.6241 10.8660   4
   0   6   4 560.248 21.4143   4
   0   6   4 533.850 21.3814   2
   0   6  -4 535.793 22.7153   2
   0  -6  -4 535.321 20.7444   4
   0  -6  -4 565.934 18.1578   5
   0  -6   4 557.092 23.2502   2
   0  -6   4 563.570 21.7150   5
   0  -6  -4 571.630 22.7665   3
   0  -6  -4 576.232 22.2987   2
   0   6  -4 557.589 19.5604   5
  -1  -6  -4 5.76826 3.11022   4
   1   6  -4 3.85544 3.07751   2
   1  -6   4 4.82455 3.03575   2
   1   6  -4 5.17197 2.30454   5
  -1  -6  -4 2.24220 1.51440   5
  -1   6   4 3.58730 1.95459   2
   1   6  -4 7.93143 2.99332   4
  -1  -6  -4 4.81720 2.41776   2
   1  -6   4 2.59855 2.32002   5
  -1   6   4 5.05285 1.63209   4
  -1   6  -4 12.8746 4.08418   2
  -1   6  -4 5.22711 1.87972   5
   1  -6  -4 5.30354 1.21025   5
   1  -6  -4 3.44408 3.05226   3
   1  -6  -4 4.00864 2.43980   2
   1  -6  -4 4.79171 1.60912   4
  -1   6  -4 4.26657 2.52799   4
  -1  -6   4 6.30467 2.58265   2
  -1  -6   4 4.88650 2.31135   5
  -2   6   4 220.312 11.3090   2
   2   6  -4 209.080 11.2245   5
   2  -6   4 200.670 11.5975   5
   2  -6   4 211.479 12.8200   2
   2   6  -4 212.506 14.1016   4
   2   6  -4 211.045 12.3151   2
  -2  -6  -4 205.511 9.78068   3
  -2  -6  -4 198.691 13.1128   4
  -2  -6  -4 208.676 12.1022   2
   2  -6  -4 202.198 12.7981   3
  -2  -6   4 193.997 12.4436   2
  -2  -6   4 207.729 13.0999   4
  -2   6  -4 214.957 9.12127   5
  -2  -6   4 213.423 12.1519   5
   2   6   4 220.326 13.7966   4
   2  -6  -4 195.897 8.28295   5
  -2   6  -4 214.832 10.5752   4
   2  -6  -4 222.694 11.5776   2
  -2   6  -4 217.213 13.0638   2
   3  -6   4 50.6843 6.07034   5
  -3  -6  -4 58.2792 7.39616   4
  -3  -6  -4 55.8322 6.40811   5
   3  -6   4 57.6016 8.53406   3
   3   6  -4 64.3057 6.81969   2
   3  -6   4 43.2922 6.68234   2
   3   6  -4 58.3399 6.09988   5
  -3  -6  -4 59.4003 5.16727   3
   3   6  -4 41.7233 6.91303   4
  -3  -6  -4 43.6304 6.56392   2
  -3   6   4 47.2263 5.12171   2
   3  -6  -4 53.5321 6.89354   3
  -3  -6   4 42.1182 5.90030   2
   3  -6  -4 53.8270 5.49260   2
   3  -6  -4 58.3736 4.71995   5
  -3  -6   4 61.0704 6.25996   3
   3   6   4 45.3772 7.74635   4
  -3   6  -4 53.5984 6.62118   2
  -3   6  -4 52.7074 4.63631   5
  -3   6  -4 41.4827 4.00351   5
  -3  -6   4 40.6947 7.15841   4
   4   6  -4 928.409 35.2045   5
  -4  -6  -4 965.716 32.2819   3
  -4  -6  -4 949.565 38.8353   4
   4  -6   4 967.271 35.1423   5
   4   6  -4 940.355 39.5271   4
   4  -6   4 906.824 35.5902   2
  -4  -6  -4 960.230 35.9827   5
  -4   6   4 917.186 33.0192   2
   4  -6  -4 936.025 37.6685   3
   4  -6  -4 923.051 33.2476   2
  -4   6  -4 937.438 31.4089   4
   4   6   4 977.739 39.7071   4
   4  -6  -4 945.042 32.1773   5
  -4   6  -4 934.302 30.3551   5
  -4   6  -4 919.152 35.7199   2
  -4  -6   4 1032.13 35.2361   3
  -4  -6   4 893.131 35.8811   5
  -5  -6  -4 482.318 20.3956   3
  -5   6   4 476.083 20.3668   2
  -5  -6  -4 421.231 23.2128   5
  -5   6   4 501.848 26.3748   3
  -5   6  -4 452.969 18.0195   5
   5   6   4 492.137 27.3752   4
   5  -6  -4 497.008 20.8034   2
   5  -6  -4 462.318 20.3401   5
  -5   6  -4 522.198 23.8287   2
  -5   6  -4 460.888 18.8711   5
  -5  -6   4 499.578 22.6731   3
  -5   6  -4 480.770 18.6214   4
   6   6  -4 443.477 27.4085   4
  -6   6   4 459.026 26.6716   3
  -6   6   4 442.628 20.4592   2
  -6  -6  -4 447.066 21.0888   3
  -6   6  -4 435.166 18.9689   5
  -6   6  -4 517.946 20.7971   5
  -6   6  -4 470.656 23.9341   2
   6   6   4 469.612 27.8416   4
  -6  -6   4 449.119 25.8202   3
  -7  -6  -4 90.8071 9.96868   3
  -7   6   4 123.474 14.8805   3
  -7   6   4 115.907 9.55906   2
  -7   6  -4 112.048 7.97268   4
  -7   6  -4 97.7831 11.4428   2
   7   6   4 108.739 14.1254   4
  -7   6  -4 105.109 7.95781   5
  -7  -6   4 133.083 12.1206   3
  -7   6  -4 127.632 9.25291   5
  -8   6   4 134.143 11.1272   2
  -8  -6  -4 185.930 14.4112   3
  -8   6   4 160.108 18.2391   3
  -8  -6   4 153.968 14.3227   3
  -8   6  -4 132.183 12.5047   2
  -8   6  -4 135.771 9.50855   4
   0  -7  -4 62.4843 6.71053   2
   0  -7   4 76.1868 6.89064   5
   0   7  -4 58.4288 7.60083   2
   0   7  -4 67.9590 6.98471   4
   0  -7  -4 66.9276 6.13428   4
   0   7   4 69.9988 6.58895   2
   0  -7   4 71.3210 7.37696   2
   0   7   4 67.0795 6.45808   4
   0  -7  -4 65.0994 4.77408   5
   0  -7  -4 61.7527 6.71077   3
   1  -7   4 520.014 23.8557   2
  -1  -7  -4 576.150 23.9704   2
   1   7  -4 548.798 19.3639   5
  -1   7   4 535.054 19.7159   4
  -1   7   4 570.290 22.4810   2
   1  -7   4 563.445 22.5231   5
  -1  -7  -4 536.024 20.2572   5
   1   7  -4 524.930 23.6781   2
   1   7  -4 541.205 24.4193   4
  -1  -7  -4 491.642 22.4174   4
  -1  -7   4 563.776 22.8584   5
   1   7   4 532.764 23.4597   4
   1  -7  -4 574.006 23.0860   2
   1  -7  -4 542.379 18.5204   5
  -1  -7   4 499.579 23.7422   2
  -1   7  -4 567.344 24.3149   2
   1  -7  -4 588.345 24.7597   3
   2  -7   4 763.311 29.8700   5
  -2  -7  -4 840.048 29.5520   5
  -2   7   4 819.079 29.6959   2
   2   7  -4 825.573 33.7907   4
   2  -7   4 776.961 31.7985   2
   2   7  -4 822.231 28.0688   5
   2  -7   4 767.475 34.9759   3
   2   7  -4 842.152 31.9810   2
  -2  -7  -4 790.037 32.1795   4
  -2  -7  -4 823.948 31.6500   2
   2  -7  -4 779.869 29.7749   2
  -2   7  -4 825.195 32.0866   2
  -2   7  -4 783.808 28.3872   4
   2  -7  -4 802.777 26.0711   5
   2  -7  -4 802.728 32.8668   3
   2   7   4 779.046 32.6571   4
   3   7  -4 739.382 31.1166   2
  -3   7   4 806.120 29.6219   2
  -3  -7  -4 767.958 30.5789   5
  -3  -7  -4 804.700 27.8796   3
   3   7  -4 829.935 35.3457   4
  -3  -7  -4 806.359 33.9118   4
   3  -7  -4 814.483 33.8607   3
   3   7   4 804.150 34.5728   4
  -3   7  -4 846.467 32.5839   2
   3  -7  -4 791.230 30.1647   2
  -3  -7   4 779.192 33.0966   4
  -3   7  -4 800.358 27.5011   4
   3  -7  -4 797.671 27.3407   5
  -3  -7   4 777.789 31.6185   5
  -3  -7   4 826.116 30.7671   3
   4   7  -4 864.351 39.2555   4
   4  -7   4 888.318 35.1477   5
  -4  -7  -4 911.338 35.8466   5
  -4   7   4 930.954 33.5653   2
  -4  -7  -4 958.517 32.2927   3
   4   7   4 981.945 40.3701   4
  -4   7  -4 907.868 36.2966   2
  -4   7  -4 964.677 30.1749   4
   4  -7  -4 886.422 31.9577   5
  -4  -7   4 909.934 34.5565   3
   4  -7  -4 893.619 33.8159   2
  -5  -7  -4 1038.94 36.4434   3
  -5   7   4 1066.20 37.3185   2
   5   7  -4 1074.44 45.6603   4
  -5   7  -4 992.887 39.8057   2
  -5  -7   4 967.733 38.6496   3
   5   7   4 1102.54 45.7491   4
   5  -7  -4 958.133 36.3240   5
  -5   7  -4 1024.96 33.0190   4
   5  -7  -4 1029.77 37.3797   2
  -6   7   4 80.9082 8.43892   2
  -6  -7  -4 74.2556 8.12773   3
   6   7  -4 81.1030 11.7655   4
  -6  -7   4 74.6398 8.69873   3
  -6   7  -4 57.6808 8.30451   2
   6   7   4 59.3726 11.5369   4
  -6   7  -4 68.0459 5.32746   4
   7   7  -4 742.368 39.7924   4
  -7   7   4 777.090 31.4128   2
  -7  -7  -4 785.351 32.4842   3
  -7   7  -4 758.572 34.2334   2
  -7  -7   4 788.749 34.8010   3
   7   7   4 817.382 41.1320   4
  -8  -7  -4 1.20216 3.80421   3
  -8   7   4 0.74703 2.78694   2
  -8   7  -4 3.08783 5.29921   2
  -8  -7   4 -3.9350 2.54897   3
   0   8   4 190.348 12.0320   2
   0  -8   4 175.896 13.3251   5
   0  -8  -4 203.813 13.0149   2
   0  -8  -4 186.027 12.8968   3
   0   8  -4 194.264 13.2874   2
   0   8  -4 197.188 13.2754   4
   0  -8  -4 189.832 11.0816   4
   1   8  -4 415.360 21.1960   4
  -1   8   4 388.243 15.8133   4
  -1  -8  -4 385.236 16.6171   5
  -1  -8  -4 407.425 19.2369   4
   1  -8   4 368.004 18.1814   5
  -1   8   4 367.422 18.2917   2
   1   8  -4 382.541 20.4844   2
   1  -8  -4 403.833 15.3717   5
  -1  -8   4 389.931 19.0309   5
   1  -8  -4 368.706 19.0586   2
  -1   8  -4 403.645 18.7810   4
  -1   8  -4 374.434 19.7056   2
   1  -8  -4 394.522 20.8159   3
   1   8   4 364.876 19.2094   4
   2  -8   4 787.729 32.8795   5
   2   8  -4 930.456 35.1469   2
  -2   8   4 905.211 32.8447   2
  -2  -8  -4 864.606 31.9448   5
  -2  -8  -4 884.877 35.1973   4
   2   8  -4 852.000 36.4768   4
   2  -8  -4 887.743 33.4872   2
   2  -8  -4 847.522 30.3268   5
   2   8   4 835.916 35.4149   4
   2  -8  -4 888.276 36.3042   3
  -2  -8   4 822.095 33.6903   5
  -2   8  -4 873.091 31.2191   4
  -2   8  -4 864.797 34.5868   2
   3   8  -4 716.215 30.1746   2
  -3   8   4 675.015 27.4168   2
   3  -8   4 644.427 27.9546   5
  -3  -8  -4 702.881 28.5928   5
   3   8  -4 671.804 32.2431   4
  -3  -8  -4 699.109 25.6342   3
  -3   8  -4 655.684 33.0507   2
   3  -8  -4 690.038 28.1309   2
  -3   8  -4 715.254 24.9938   4
  -3  -8   4 722.502 28.6870   3
   3  -8  -4 691.191 25.1342   5
   3   8   4 658.223 31.7180   4
   4   8  -4 192.375 16.8199   4
  -4  -8  -4 178.928 10.9040   3
  -4   8   4 195.825 12.5985   2
   4  -8  -4 176.211 11.0282   5
   4  -8  -4 181.601 12.1736   2
  -4   8  -4 179.275 8.97503   4
   4   8   4 181.918 16.1329   4
  -4   8  -4 207.016 14.9944   2
  -4   8  -4 180.201 8.93319   4
  -5   8   4 310.760 16.8291   2
  -5  -8  -4 326.208 16.4630   3
   5   8  -4 353.054 23.6391   4
  -5  -8   4 352.149 19.1577   3
   5  -8  -4 328.057 16.9940   5
   5   8   4 328.853 22.3601   4
  -5   8  -4 320.201 11.6304   4
  -5   8  -4 303.603 18.8703   2
  -6   8   4 280.324 15.7734   2
  -6  -8  -4 256.258 15.0053   3
   6   8  -4 236.672 20.4108   4
   6   8   4 246.315 20.4339   4
  -6   8  -4 245.927 17.7768   2
  -6  -8   4 281.815 17.7235   3
  -7   8   4 27.7734 6.25132   2
   7   8   4 25.1617 7.89655   4
  -7  -8   4 30.1885 6.80203   3
  -7   8  -4 30.5381 6.84448   2
   0  -9  -4 105.050 10.0239   3
   0   9  -4 83.8600 9.41119   4
   0   9  -4 104.041 11.0202   2
   0  -9  -4 93.4612 7.30700   5
   0   9   4 83.3817 9.52246   2
   0   9   4 93.6329 8.36248   4
  -1  -9  -4 381.190 17.5603   5
  -1  -9  -4 357.691 18.7901   4
  -1  -9  -4 420.387 24.3563   3
   1   9  -4 387.729 21.2035   2
   1   9  -4 388.723 21.7653   4
  -1   9   4 389.911 19.3340   2
  -1   9   4 376.200 16.1102   4
   1  -9  -4 391.481 16.4176   5
   1   9   4 413.639 20.8474   4
  -1   9  -4 380.574 20.9961   2
   1  -9  -4 403.130 21.9093   3
  -1   9  -4 366.496 18.8566   4
  -2  -9  -4 501.047 24.6523   4
   2   9  -4 517.674 24.9052   2
   2   9  -4 456.230 25.4215   4
  -2   9   4 511.073 22.9031   2
  -2  -9  -4 521.106 22.5248   5
   2   9   4 518.652 25.8798   4
  -2   9  -4 490.590 21.2318   4
  -2   9  -4 508.437 24.7887   2
   2  -9  -4 481.786 19.6452   5
  -3  -9  -4 367.212 19.3496   5
   3   9  -4 386.409 24.2442   4
  -3  -9  -4 393.015 17.5850   3
  -3   9   4 379.924 19.5458   2
  -3  -9   4 420.220 20.6537   3
   3  -9  -4 382.915 17.4091   5
  -3   9  -4 393.002 21.7849   2
  -3   9  -4 396.872 16.6087   4
   4   9  -4 297.519 21.0853   4
  -4   9   4 296.630 16.1442   2
  -4  -9  -4 276.488 14.3935   3
  -4  -9   4 262.267 16.1071   3
  -4   9  -4 261.448 10.7461   4
   4   9   4 271.324 20.2503   4
  -4   9  -4 233.357 10.3955   4
   4  -9  -4 220.134 14.8999   5
  -4   9  -4 299.467 18.6472   2
  -5   9   4 68.3976 8.08347   2
  -5  -9  -4 70.1375 7.81499   3
   5   9  -4 80.8464 12.9543   4
   5   9   4 97.5695 12.4099   4
  -5  -9   4 85.8134 9.23069   3
  -5   9  -4 79.1910 10.6813   2
  -6  -9  -4 5.79321 4.15017   3
  -6   9   4 6.94063 4.54577   2
  -6  -9   4 10.9211 4.75353   3
  -6   9  -4 8.19872 5.59792   2
   0  10   4 1138.26 43.1007   2
   0  10   4 1106.53 40.7275   4
   0 -10  -4 1100.08 39.1025   5
   0  10  -4 1148.59 43.8668   4
   0  10  -4 1179.32 44.9753   2
  -1  10   4 5.04506 2.57964   4
  -1 -10  -4 11.2706 4.83876   4
  -1  10   4 9.88064 3.91040   2
   1  10  -4 10.5274 4.83018   2
  -1 -10  -4 11.5122 4.37607   5
   1  10  -4 13.7110 4.83915   4
  -1  10  -4 0.96679 3.29993   4
   1 -10  -4 10.6652 3.34117   5
   1  10   4 9.01724 4.79856   4
  -1  10  -4 7.36025 5.42293   2
  -2 -10  -4 821.567 33.5571   5
  -2  10   4 882.132 35.1926   2
   2  10  -4 877.693 37.5868   2
  -2 -10  -4 909.916 32.8340   3
   2  10  -4 885.187 39.2418   4
   2  10   4 886.897 38.0335   4
   2 -10  -4 854.649 31.6906   5
  -2  10  -4 863.029 32.4098   4
  -2  10  -4 840.618 36.5960   2
  -3  10   4 305.638 18.0632   2
  -3 -10  -4 324.191 16.3587   3
   3  10  -4 288.949 21.2448   4
  -3 -10   4 334.449 18.8730   3
   3  10   4 318.177 21.7342   4
  -3  10  -4 297.413 13.9921   4
  -3  10  -4 338.757 20.2247   2
  -4  10   4 370.396 20.6473   2
   4  10  -4 396.986 26.5913   4
  -4 -10  -4 424.127 19.5726   3
  -4  10  -4 424.164 23.4027   2
   4  10   4 455.288 27.5200   4
  -4 -10   4 413.621 21.9022   3
   4 -10  -4 348.825 20.9440   5
  -5 -10  -4 695.721 28.9712   3
  -5  10   4 630.436 29.3078   2
  -5 -10   4 722.357 31.6804   3
  -5  10  -4 695.579 33.1545   2
   0 -11  -4 12.0808 4.83181   5
   0  11  -4 16.2532 5.86778   4
   0  11  -4 9.64643 5.86444   2
   0  11   4 19.6862 4.68497   4
   0  11   4 11.4402 5.22116   2
   1  11  -4 116.392 13.9859   2
   1  11  -4 121.469 12.9480   4
  -1  11   4 111.221 11.5193   2
  -1  11  -4 115.461 10.7808   4
   1 -11  -4 108.060 9.36672   5
   1  11   4 88.5192 10.5552   4
  -1  11  -4 106.626 12.1135   2
  -2  11   4 237.509 16.4068   2
   2  11  -4 254.849 18.4569   2
   2  11  -4 205.095 17.4300   4
  -2 -11  -4 228.185 16.4924   3
  -2  11  -4 240.846 13.5810   4
   2  11   4 246.564 18.2330   4
  -2  11  -4 219.742 17.0657   2
  -3  11   4 155.685 13.4393   2
   3  11  -4 165.891 16.1753   4
  -3 -11  -4 164.467 12.1384   3
   3  11   4 158.314 15.7840   4
  -3 -11   4 167.720 14.3908   3
   0   0   5 2.75493 0.96285   5
   0   0  -5 1.75485 1.13253   5
   0   0  -5 0.94535 0.61986   2
   0   0   5 1.40913 0.80310   2
  -1   0  -5 1280.87 39.5393   4
   2   0   5 27.5375 2.95177   3
  -2   0  -5 28.3762 2.90897   3
  -2   0  -5 32.2804 3.08781   5
   2   0   5 27.4423 3.88527   4
   2   0  -5 24.3244 2.85205   4
  -2   0   5 28.7456 2.82009   5
   2   0  -5 31.7663 3.38195   5
  -2   0  -5 27.6883 3.85901   4
   2   0  -5 24.7068 2.70830   3
  -2   0   5 30.0862 1.98170   2
  -2   0   5 27.4082 3.02866   3
  -3   0   5 1000.69 32.5600   5
  -3   0   5 995.021 33.1350   4
   3   0  -5 1026.25 33.3884   3
  -3   0  -5 1031.55 33.8608   3
   3   0  -5 1045.28 33.9500   4
  -3   0  -5 1029.87 37.9090   4
   3   0  -5 1063.01 34.1358   5
   3   0   5 978.017 33.0650   3
  -3   0   5 1105.45 34.6125   3
   3   0   5 1032.49 35.1758   4
  -3   0  -5 1018.13 33.4604   5
   4   0  -5 1070.97 37.5353   3
   4   0  -5 1125.98 38.5887   4
   4   0   5 1080.64 42.6755   4
  -4   0   5 1128.40 37.7740   4
  -4   0   5 1145.11 39.2843   3
   4   0  -5 1100.62 38.9381   5
  -4   0  -5 1182.95 40.1676   4
  -4   0  -5 1200.09 38.3652   5
  -4   0  -5 1132.36 38.7679   3
  -4   0   5 1225.03 37.6118   5
   4   0   5 1166.05 37.9533   3
  -5   0   5 334.718 17.3772   3
   5   0   5 344.402 17.9682   4
  -5   0  -5 338.139 17.8159   4
  -5   0  -5 338.984 16.1745   5
   5   0  -5 339.684 17.4365   5
  -5   0   5 323.385 15.5154   5
  -5   0  -5 327.786 16.8520   3
   5   0   5 343.364 16.0109   3
   5   0  -5 328.478 16.5981   4
   5   0  -5 316.803 15.6387   3
  -5   0   5 349.949 16.3082   4
   6   0   5 11.5028 3.54936   3
  -6   0   5 7.36805 3.37722   5
   6   0  -5 5.64509 4.27959   4
  -6   0  -5 9.78233 3.60214   5
  -6   0   5 5.35462 3.40543   3
   6   0  -5 10.6116 3.51276   3
   6   0  -5 7.24670 4.69814   5
  -6   0  -5 11.1963 3.85909   3
  -6   0  -5 4.09149 3.00972   5
  -6   0   5 7.59905 3.28842   4
  -6   0  -5 3.17643 3.93362   4
   6   0   5 3.32501 4.23840   4
  -7   0  -5 283.510 18.6434   3
   7   0  -5 292.874 18.7587   5
  -7   0   5 274.785 16.1684   4
   7   0  -5 325.905 18.8819   4
   7   0   5 281.018 18.2762   4
  -7   0   5 279.478 18.5336   3
  -7   0   5 278.654 16.1475   5
   7   0   5 262.060 15.6998   3
  -7   0  -5 276.143 16.6475   5
  -7   0  -5 314.154 19.2645   4
  -8   0  -5 128.103 12.2160   2
  -8   0  -5 116.021 15.8268   3
  -8   0   5 121.136 10.5154   5
  -8   0  -5 123.934 11.5687   5
  -8   0   5 139.848 13.8174   3
   8   0  -5 136.326 13.1471   4
  -9   0  -5 10.2902 5.47499   5
  -9   0   5 3.18561 4.41497   5
  -9   0  -5 7.87510 4.47985   3
   9   0  -5 6.13034 4.12627   4
   9   0   5 9.99503 5.80226   4
  -9   0  -5 9.05648 4.70238   2
  -9   0   5 -2.8727 4.87953   3
 -10   0  -5 150.334 15.9937   5
 -10   0   5 135.020 11.9225   2
 -10   0  -5 135.249 16.3933   3
  10   0   5 137.262 14.8444   4
 -10   0   5 137.501 13.0953   5
 -10   0   5 122.444 16.0696   3
   0   1  -5 25.2878 3.12314   5
   0  -1   5 29.3238 2.52736   2
   0  -1   5 29.3105 2.78299   5
   0   1  -5 24.2263 2.65932   2
   0  -1  -5 27.8035 1.53073   3
   0   1   5 27.4184 1.61764   3
  -1   1   5 2351.54 86.5917   1
   1  -1   5 2261.32 106.568   1
  -1  -1  -5 2470.02 98.5768   1
   1   1  -5 2398.53 100.239   1
   1   1   5 2558.21 99.3980   1
  -1  -1   5 2611.44 102.595   1
   1  -1  -5 2357.96 86.0117   1
  -2  -1  -5 1950.70 57.7821   4
   2   1  -5 1835.79 56.5807   4
   2  -1   5 1956.19 56.7282   3
  -2  -1   5 1789.52 55.2349   5
  -2   1  -5 1866.03 55.8351   2
  -2   1  -5 1841.44 56.6364   4
  -2   1  -5 1846.01 55.6057   5
   3  -1   5 973.458 32.3429   3
  -3   1   5 887.468 28.4880   5
  -3  -1  -5 933.674 33.0579   4
   3  -1   5 933.722 31.9411   4
   3   1  -5 926.279 32.1576   4
  -3  -1  -5 955.214 30.3507   3
   3   1  -5 977.884 32.1566   5
   3   1  -5 847.407 30.1935   3
  -3   1   5 942.735 32.0428   3
  -3   1   5 908.095 28.6140   5
  -3  -1   5 964.271 31.3891   3
   3   1   5 912.764 29.3231   3
  -3   1  -5 942.750 32.2251   4
  -3   1  -5 918.508 30.9486   5
   3  -1  -5 946.339 31.1283   3
  -3   1  -5 1025.87 31.7107   2
  -3  -1   5 927.848 29.0208   2
   3   1   5 900.312 32.7663   4
  -3   1  -5 899.031 31.9804   3
   3  -1  -5 928.713 30.5963   5
  -3  -1   5 920.346 31.7333   4
   3  -1  -5 890.149 29.9157   4
  -3  -1   5 953.755 31.0454   5
   4   1  -5 292.135 14.8418   5
   4   1  -5 296.138 13.6208   3
  -4   1   5 307.378 12.9766   4
   4  -1   5 317.004 14.8689   3
  -4   1   5 288.165 15.0849   3
   4  -1   5 323.075 15.2721   4
  -4   1   5 332.018 14.0767   5
   4   1  -5 319.574 17.5626   4
  -4  -1  -5 280.802 13.4914   3
  -4   1   5 298.210 12.2222   5
  -4  -1  -5 307.836 15.9420   4
  -4  -1   5 263.642 13.8171   3
  -4  -1   5 298.953 13.9033   5
   4  -1  -5 294.036 13.4705   4
  -4  -1   5 285.609 14.1764   4
  -4   1  -5 278.931 13.8619   2
  -4  -1   5 292.574 13.4810   2
  -4   1  -5 269.725 13.4987   5
  -4   1  -5 277.393 14.3589   4
   4  -1  -5 260.872 13.4334   3
   4   1   5 305.856 15.8126   4
   5   1  -5 169.998 11.8626   4
   5   1  -5 162.492 10.2534   3
  -5  -1  -5 194.472 13.1974   4
   5   1  -5 160.059 11.6205   5
   5  -1   5 177.928 11.9684   4
  -5   1   5 170.425 9.81505   5
  -5   1   5 168.907 9.65740   5
  -5   1   5 173.099 10.1012   4
  -5   1   5 185.179 12.4139   3
  -5  -1  -5 158.856 11.8677   5
  -5  -1  -5 197.140 11.8668   3
   5  -1   5 173.245 11.2204   3
  -5   1  -5 188.760 11.5571   2
  -5  -1   5 194.700 11.3087   5
   5   1   5 151.100 11.7445   4
  -5  -1   5 163.294 11.0042   4
   5  -1  -5 168.104 10.7919   4
  -5   1  -5 175.748 11.8511   4
   5  -1  -5 170.588 10.7828   3
   5  -1  -5 189.864 12.2597   5
  -5  -1   5 163.508 11.3030   3
  -5   1  -5 182.734 12.6051   3
   5   1   5 175.681 10.0973   3
  -5   1  -5 191.038 11.5277   5
  -6   1   5 716.426 31.6359   3
  -6   1   5 773.980 27.7359   5
  -6  -1  -5 657.431 30.7438   4
   6   1  -5 726.719 31.3039   5
  -6   1   5 732.763 27.7381   4
   6  -1   5 774.758 30.8179   4
  -6   1   5 753.781 27.0658   5
   6   1  -5 726.643 28.5579   3
  -6  -1  -5 747.841 31.5535   5
   6   1  -5 733.372 31.3495   4
  -6  -1  -5 732.758 30.0183   3
  -6   1  -5 726.447 29.1366   5
   6   1   5 728.834 32.0492   4
   6  -1  -5 749.935 31.0738   5
  -6  -1   5 717.253 29.0207   5
  -6   1  -5 641.872 29.3145   4
   6  -1  -5 703.572 28.7323   4
   6  -1  -5 677.653 28.6776   3
  -6   1  -5 751.500 30.9900   5
   6   1   5 686.630 27.3324   3
  -6  -1   5 676.795 29.3254   4
  -6   1  -5 749.396 31.5693   3
  -6  -1   5 709.108 30.5035   3
  -6   1  -5 716.346 29.1698   2
  -7   1   5 16.1821 3.93809   2
  -7  -1  -5 10.4027 4.19644   5
   7  -1   5 7.58067 4.11507   4
   7   1  -5 20.0324 6.02035   5
  -7   1   5 9.65430 4.01103   5
  -7  -1  -5 15.2738 5.07891   3
  -7   1   5 9.72401 4.02981   5
   7   1  -5 9.79427 5.63410   4
  -7   1   5 11.9874 4.99803   3
  -7   1   5 16.9087 4.29906   4
  -7   1  -5 13.4887 4.47436   5
  -7   1  -5 14.0698 5.00225   4
  -7  -1   5 13.8064 4.78142   4
  -7   1  -5 8.63044 4.28225   3
   7   1   5 6.88710 2.79566   3
  -7  -1   5 6.44087 4.78153   3
  -7   1  -5 7.68034 3.63223   2
   7   1   5 3.14371 3.82552   4
   7  -1  -5 20.0583 5.08621   4
   8  -1   5 827.821 36.6382   4
  -8   1   5 872.868 39.5539   3
  -8   1   5 824.988 31.8796   5
  -8   1   5 823.815 31.7077   2
  -8  -1  -5 854.791 37.1134   3
   8   1  -5 789.029 41.3430   4
  -8   1   5 819.213 33.2651   4
  -8  -1  -5 810.797 34.6987   5
   8  -1  -5 765.391 34.3510   4
  -8   1  -5 781.647 33.8162   5
   8   1   5 878.388 38.6253   4
  -8   1  -5 799.348 34.4407   2
  -8   1  -5 798.437 37.6907   3
  -8  -1   5 740.406 36.7296   3
  -9  -1  -5 28.5600 7.71593   5
  -9   1   5 20.3220 5.30795   2
  -9   1   5 33.1783 8.40673   3
  -9   1   5 10.9514 5.92640   5
   9  -1   5 32.1708 7.93004   4
  -9  -1  -5 36.9970 8.79930   3
  -9  -1   5 36.0156 9.43365   3
   9   1   5 40.8565 9.20234   4
  -9   1  -5 33.2192 7.01722   2
  -9   1  -5 28.4816 7.79288   3
  -9  -1   5 38.8672 7.96226   5
  -9   1  -5 19.1189 5.68497   5
 -10   1   5 49.5604 8.49543   2
  10   1  -5 52.7184 9.66232   4
 -10   1   5 49.3055 8.86079   5
 -10   1   5 44.1268 11.3552   3
  10  -1   5 45.6358 9.97869   4
 -10  -1  -5 64.0317 11.8103   3
 -10  -1   5 36.9552 10.3467   3
  10   1   5 43.7363 10.1372   4
 -10   1  -5 33.9098 8.47177   3
 -10   1  -5 28.8820 7.99822   5
 -10   1  -5 57.1405 9.11984   2
 -10  -1   5 52.0655 8.48602   5
   0  -2   5 1680.28 49.9226   2
   1   2  -5 6625.09 233.018   1
   1  -2   5 6537.46 238.897   1
   1  -2   5 6763.00 243.504   1
  -1   2   5 7108.86 202.747   1
  -1  -2  -5 6808.18 219.049   1
   1   2   5 7056.93 218.048   1
  -1  -2   5 6831.60 234.229   1
   1  -2  -5 6894.98 199.956   1
  -2   2   5 78.1563 5.96749   3
   2  -2   5 64.7463 5.80728   5
   2   2  -5 84.0304 5.03439   2
   2  -2   5 92.9294 6.74817   3
  -2  -2  -5 78.5930 6.40940   4
  -2   2   5 82.7722 3.66324   2
  -2  -2  -5 81.9240 3.99888   3
   2   2  -5 71.8342 5.63578   5
   2   2  -5 93.7443 6.99095   4
  -2  -2   5 94.5390 5.37721   2
   2  -2  -5 82.9560 5.51712   3
  -2  -2   5 82.2828 5.55633   3
   2   2   5 80.5105 3.59551   3
   2  -2  -5 78.9331 4.03020   4
   2  -2  -5 79.4391 3.77037   5
   2   2   5 82.7591 6.58041   4
  -2   2  -5 83.4606 5.59573   5
   2  -2  -5 80.0590 3.95269   5
   2  -2  -5 79.3809 3.67155   2
  -2   2  -5 84.8682 5.86049   2
   3  -2   5 3381.20 101.149   3
  -3  -2  -5 3524.22 102.197   4
  -3  -2   5 3579.12 99.7941   5
  -3   2  -5 3245.32 99.2463   4
  -3  -2   5 3239.57 100.179   4
  -4   2   5 618.186 25.0425   3
  -4   2   5 566.050 19.0459   5
  -4   2   5 574.217 19.8715   2
   4   2  -5 633.903 24.8726   5
   4  -2   5 583.305 24.3533   3
  -4  -2  -5 610.111 25.6633   4
   4   2  -5 604.795 25.0967   4
  -4  -2  -5 606.645 21.9230   3
  -4   2   5 581.105 19.1870   5
   4   2  -5 556.745 21.9926   3
   4  -2   5 575.136 22.5569   5
   4   2   5 567.939 20.3057   3
  -4  -2   5 594.045 23.0953   3
  -4  -2   5 568.440 21.1256   2
   4  -2  -5 580.566 20.8484   4
  -4   2  -5 538.284 22.6884   4
  -4  -2   5 601.625 23.3444   5
   4   2   5 587.978 25.3318   4
   4  -2  -5 604.227 23.0188   5
  -4   2  -5 554.322 22.6413   2
  -4   2  -5 585.413 24.9123   3
  -4   2  -5 579.928 22.6169   5
   4  -2  -5 573.462 23.0994   3
  -4  -2   5 615.574 24.3546   4
   5  -2   5 61.1864 7.02896   4
   5   2  -5 60.3346 8.10233   4
  -5   2   5 59.0218 4.90455   2
  -5   2   5 66.9303 5.45469   4
   5  -2   5 62.4720 7.43679   3
  -5   2   5 61.5438 5.73705   5
  -5   2   5 57.9409 4.96434   5
   5   2  -5 55.6814 5.84348   3
  -5  -2  -5 65.9784 8.29516   4
  -5   2   5 54.6786 7.13624   3
   5   2  -5 68.4323 8.23740   5
  -5  -2  -5 74.6596 8.13931   5
  -5  -2  -5 66.6087 6.68368   3
  -5   2  -5 57.2434 6.27135   5
  -5  -2   5 64.9254 7.07362   4
  -5   2  -5 56.5533 6.22788   4
  -5   2  -5 62.7984 6.45946   2
   5  -2  -5 58.8047 7.10430   5
  -5  -2   5 55.7152 6.40838   5
  -5   2  -5 75.4864 8.65944   3
  -5  -2   5 55.0723 6.92156   3
   5  -2  -5 57.2176 6.79687   3
  -5  -2   5 61.2309 5.88009   2
   5   2   5 62.4093 5.32444   3
   5   2   5 63.3146 7.83675   4
   5  -2  -5 60.5641 5.78372   4
  -6  -2  -5 107.648 10.6860   4
   6   2  -5 102.053 8.86284   3
   6  -2   5 102.406 9.72519   4
   6  -2   5 101.145 9.54694   3
  -6   2   5 79.1982 9.56028   3
  -6  -2  -5 103.008 10.3382   5
   6   2  -5 122.075 11.6136   5
  -6   2   5 129.772 9.13065   5
  -6   2   5 109.698 7.99805   4
  -6   2   5 103.440 7.55811   5
   6   2  -5 113.599 11.5110   4
  -6  -2  -5 95.4851 8.73114   3
  -6   2   5 85.9655 7.26613   2
  -6   2  -5 91.0592 8.69589   4
   6  -2  -5 106.580 9.93035   5
   6   2   5 91.2439 10.8822   4
  -6   2  -5 106.431 9.76786   5
  -6  -2   5 108.853 9.92574   3
   6  -2  -5 102.015 9.74442   4
  -6   2  -5 91.5040 10.0468   3
  -6   2  -5 106.402 9.35551   5
   6  -2  -5 88.1260 8.70100   3
  -6  -2   5 94.1585 9.45793   5
  -6   2  -5 99.3279 8.95816   2
   6   2   5 114.517 8.26438   3
  -6  -2   5 86.9739 7.73351   2
  -6  -2   5 110.307 10.3069   4
  -7   2   5 700.633 27.6640   4
  -7   2   5 683.565 37.4368   3
  -7   2   5 696.797 26.9837   5
   7   2  -5 717.046 33.5920   4
  -7  -2  -5 688.285 30.9428   3
   7  -2   5 688.495 30.6702   4
  -7   2   5 703.717 28.5134   5
  -7   2   5 682.199 27.1146   2
  -7   2  -5 666.426 34.0347   4
   7   2   5 747.836 28.4633   3
  -7  -2   5 782.101 33.2613   3
   7   2   5 724.810 34.4424   4
  -7   2  -5 717.133 29.9511   5
  -7  -2   5 716.124 28.0511   2
  -7   2  -5 760.876 34.5611   3
   7  -2  -5 731.681 29.3112   4
  -7   2  -5 725.206 30.5742   2
  -8   2   5 92.0872 8.61750   5
  -8   2   5 79.1806 10.9296   3
  -8   2   5 85.4419 8.42878   5
   8   2  -5 72.1542 10.4193   4
   8  -2   5 70.0920 10.0138   4
  -8   2   5 83.3682 8.39500   2
  -8   2   5 95.5147 8.65253   4
  -8  -2  -5 92.5022 10.4963   3
  -8   2  -5 72.1774 9.13019   2
  -8   2  -5 79.0622 12.1447   3
   8   2   5 79.9867 12.3188   4
   8  -2  -5 101.330 10.0134   4
  -8   2  -5 89.5405 9.60477   5
  -8  -2   5 80.7527 10.3918   3
  -9   2   5 43.7281 7.32017   2
   9  -2   5 32.7595 7.53564   4
  -9  -2  -5 32.4667 8.15336   5
  -9   2   5 45.4557 10.8176   3
  -9   2   5 43.5528 7.26929   5
  -9  -2  -5 30.2521 8.31664   3
  -9   2  -5 38.7767 8.63739   3
  -9   2  -5 37.6805 7.57864   5
   9   2   5 39.2795 9.84386   4
  -9   2  -5 32.7485 7.11460   2
   9  -2  -5 37.4799 7.64226   4
  -9  -2   5 39.2276 9.28875   3
 -10   2   5 119.785 11.6222   2
 -10   2   5 109.331 16.1836   3
 -10  -2  -5 91.5261 12.7982   5
 -10  -2  -5 137.667 14.8508   3
  10  -2   5 139.603 13.5298   4
  10   2  -5 105.835 13.9589   4
 -10   2   5 116.922 10.7148   5
 -10  -2   5 101.499 13.6797   3
 -10   2  -5 124.690 15.2983   3
 -10   2  -5 103.273 11.5524   5
 -10   2  -5 131.826 15.6349   2
   0  -3  -5 925.503 28.8412   2
   0  -3   5 922.079 30.1767   5
   0  -3  -5 934.743 29.8330   4
   0   3   5 960.827 29.8956   4
   0  -3   5 911.776 30.6766   2
   0   3  -5 956.473 30.6854   2
   0   3  -5 935.835 30.0893   5
   0  -3  -5 934.202 28.5699   3
  -1  -3  -5 650.409 21.7641   2
   1   3  -5 633.113 23.4488   4
   1  -3   5 672.166 23.1641   2
  -1   3   5 656.006 20.3391   2
  -1   3   5 629.313 22.2123   3
  -1  -3  -5 617.606 23.1797   4
   1  -3   5 643.304 22.5341   5
   1   3  -5 650.080 22.7290   5
   1   3  -5 619.542 22.3253   2
   1  -3  -5 668.411 20.4579   4
   1  -3  -5 654.691 20.5731   2
   1   3   5 633.732 23.3390   4
  -1   3  -5 686.574 23.2172   2
  -1   3  -5 654.926 22.0685   5
   1  -3  -5 646.026 21.9320   3
  -2   3   5 5198.59 172.285   1
  -2  -3  -5 4938.88 190.205   1
   2  -3   5 5150.98 212.465   1
   2   3  -5 5211.13 201.079   1
  -2  -3   5 5043.72 200.347   1
   2  -3  -5 5025.35 168.315   1
   2   3   5 5038.04 185.705   1
   3   3  -5 463.180 20.1070   5
   3   3  -5 501.312 21.6813   4
  -3   3   5 484.913 23.2532   3
   3  -3   5 493.136 19.6208   2
  -3  -3  -5 463.440 21.1284   4
  -3   3   5 481.871 16.4581   2
   3  -3   5 457.465 20.9901   3
   3  -3   5 483.022 19.1755   5
  -3  -3  -5 483.454 16.8137   3
   3  -3  -5 476.723 15.0573   4
   3   3   5 475.434 21.4765   4
   3  -3  -5 474.542 16.5065   5
  -3   3  -5 483.430 18.8777   4
  -3   3  -5 459.099 18.7688   5
   3  -3  -5 468.875 17.1227   5
  -3  -3   5 463.776 18.7646   3
  -3  -3   5 492.841 18.6718   2
  -3  -3   5 524.772 21.0612   4
   3  -3  -5 488.435 19.8782   3
  -3   3  -5 483.200 19.5332   2
   3   3   5 483.945 16.0617   3
   3  -3  -5 474.118 16.3843   2
  -3  -3   5 497.524 19.7963   5
  -4  -3  -5 1467.47 45.0512   3
   4  -3   5 1446.71 46.9689   5
   4   3  -5 1432.75 48.7302   5
  -4   3   5 1445.34 43.6537   2
   4   3  -5 1421.78 50.0901   4
  -4   3   5 1382.88 49.1976   3
   4   3  -5 1400.65 46.0796   3
   4  -3   5 1443.00 49.7869   3
  -4  -3  -5 1426.16 50.2586   4
  -4  -3   5 1495.29 48.1386   5
  -4  -3   5 1402.23 45.6530   2
  -4   3  -5 1389.22 45.8975   5
   4  -3  -5 1457.63 42.6192   4
   4   3   5 1411.92 50.2524   4
  -4   3  -5 1415.38 47.2259   2
  -4  -3   5 1460.25 47.0534   3
   4  -3  -5 1503.51 48.3765   3
  -4  -3   5 1311.71 48.1069   4
   4  -3  -5 1455.57 46.2543   5
   4   3   5 1407.72 43.3669   3
  -4   3  -5 1412.94 46.4559   4
   5   3  -5 601.816 26.4719   5
  -5   3   5 592.998 18.5834   5
  -5  -3  -5 598.758 27.5239   4
  -5   3   5 598.057 18.6570   5
   5   3  -5 559.455 27.2126   4
  -5  -3  -5 590.835 25.9777   5
  -5   3   5 590.170 21.6360   2
  -5  -3  -5 613.701 25.9793   3
  -5   3   5 587.717 27.0921   3
  -5   3  -5 624.494 28.0800   3
  -5  -3   5 585.176 23.1618   2
   5  -3  -5 599.143 24.9379   5
   5   3   5 631.912 21.9117   3
  -5   3  -5 591.966 23.7302   5
  -5   3  -5 590.044 25.2514   5
  -5   3  -5 609.011 24.8968   2
  -5  -3   5 567.932 26.2421   4
  -5  -3   5 562.339 24.8534   5
  -5  -3   5 582.357 24.6857   3
  -5   3  -5 578.213 23.9964   4
   5   3   5 581.488 27.7653   4
   5  -3  -5 594.748 21.1364   4
   6   3  -5 738.464 32.0635   5
   6   3  -5 744.087 31.2240   3
  -6   3   5 702.253 26.2805   2
  -6   3   5 740.703 33.5484   3
  -6  -3  -5 714.181 28.9998   3
  -6   3   5 843.621 26.4463   5
   6   3  -5 760.294 33.9427   4
  -6   3   5 711.075 23.9791   5
   6   3   5 695.078 32.9872   4
  -6  -3   5 764.948 31.0773   3
   6   3   5 711.630 26.4901   3
   6  -3  -5 704.626 30.6891   5
  -6  -3   5 730.810 27.9759   2
   6  -3  -5 688.611 26.0390   4
  -6   3  -5 716.611 29.0992   4
  -6   3  -5 735.556 33.3777   3
  -6   3  -5 699.148 28.3605   5
  -6   3  -5 731.842 29.8769   2
  -6   3  -5 678.609 29.7303   5
  -7   3   5 177.475 15.4888   3
  -7   3   5 173.881 10.0609   4
   7   3  -5 182.539 15.5621   5
  -7  -3  -5 169.923 12.7294   3
  -7   3   5 156.951 9.08910   5
  -7   3   5 155.374 10.5156   2
  -7   3   5 169.827 9.36747   5
   7   3  -5 155.760 16.5253   4
   7   3   5 172.581 10.8404   3
  -7   3  -5 168.333 13.3898   2
   7  -3  -5 178.975 12.5917   4
  -7   3  -5 174.624 12.3887   4
  -7  -3   5 181.409 17.0602   3
   7   3   5 172.906 15.2823   4
  -7   3  -5 165.245 12.3626   5
  -7   3  -5 153.285 14.3488   3
  -8   3   5 579.382 24.7243   2
  -8  -3  -5 559.380 28.0164   3
  -8   3   5 580.854 31.8222   3
  -8   3   5 591.550 23.6984   4
  -8   3   5 572.534 22.0669   5
  -8   3   5 577.217 22.3086   5
  -8   3  -5 542.982 26.5797   4
  -8   3  -5 617.138 28.7140   2
  -8   3  -5 561.368 31.2150   3
   8  -3  -5 582.101 25.0016   4
   8   3   5 569.830 31.6644   4
  -8  -3   5 571.951 29.4403   3
  -9   3   5 74.0137 13.4364   3
  -9  -3  -5 88.9517 11.9419   3
  -9   3   5 89.7482 7.55944   5
  -9   3   5 79.8234 9.41320   2
   9   3  -5 109.666 13.4189   4
  -9   3  -5 95.0436 11.0038   2
  -9  -3   5 64.8223 10.4483   3
   9   3   5 94.6481 14.0667   4
   9  -3  -5 87.7667 9.45337   4
  -9   3  -5 90.1330 9.74319   5
  -9   3  -5 99.6207 13.0406   3
   0   4  -5 1153.38 38.9842   4
   0  -4  -5 1228.57 38.1903   4
   0  -4   5 1188.16 39.4056   2
   0   4   5 1207.88 38.0240   4
   0  -4  -5 1252.27 37.7671   3
   0  -4  -5 1236.35 37.7838   2
   0  -4   5 1219.96 38.7441   5
   0   4   5 1216.80 37.4159   2
   0   4  -5 1175.74 38.0621   5
   1   4  -5 1469.71 47.5181   5
  -1   4   5 1555.60 45.8783   2
   1  -4   5 1601.81 47.9544   5
  -1  -4  -5 1593.98 47.3966   2
   1   4  -5 1593.15 49.7184   4
   1  -4   5 1492.24 48.5020   2
  -1  -4  -5 1499.96 48.6519   4
   1   4  -5 1466.17 50.4222   2
  -1  -4   5 1590.25 48.1226   5
  -1  -4   5 1528.79 48.3786   2
   1  -4  -5 1518.13 47.6291   3
   1   4   5 1531.34 48.8201   4
   1  -4  -5 1501.92 46.0560   2
  -1   4  -5 1600.15 49.1545   2
  -1   4  -5 1447.04 46.5187   5
   1  -4  -5 1500.90 44.9162   4
  -2   4   5 861.455 31.3304   3
  -2  -4  -5 869.649 26.6268   3
   2  -4   5 824.240 32.8012   3
  -2  -4  -5 873.557 29.9370   2
  -2   4   5 886.493 27.9305   2
   2  -4   5 876.115 30.8819   2
   2   4  -5 886.828 30.8106   5
   2   4  -5 901.237 32.7143   4
   2  -4   5 815.702 29.7575   5
   2   4  -5 890.659 30.2578   2
  -2  -4  -5 881.033 32.2816   4
   2   4   5 918.233 35.5189   4
   2  -4  -5 873.701 30.7542   3
   2  -4  -5 869.221 28.0729   2
  -2  -4   5 901.435 30.1662   3
  -2  -4   5 916.662 30.9249   5
  -2   4  -5 864.461 28.9884   5
  -2  -4   5 889.966 30.4990   2
  -2   4  -5 855.997 30.7903   2
  -3   4   5 764.994 24.8603   2
   3  -4   5 746.683 27.8926   2
  -3  -4  -5 789.369 27.5185   2
  -3   4   5 794.850 29.8265   3
   3  -4   5 762.844 27.5467   5
   3   4  -5 803.001 30.9815   4
  -3  -4  -5 797.052 30.5517   4
   3   4  -5 781.359 28.7891   5
   3  -4   5 804.672 31.1656   3
  -3  -4  -5 769.971 24.4124   3
   3   4  -5 751.312 27.0618   2
  -3  -4   5 726.987 28.9652   4
   3  -4  -5 728.902 24.7395   2
  -3   4  -5 716.568 27.6340   2
  -3  -4   5 707.817 26.7426   3
  -3  -4   5 749.332 28.1470   5
   3  -4  -5 745.077 23.9127   5
   3  -4  -5 715.316 28.2043   3
   3  -4  -5 731.242 24.5968   5
  -3   4  -5 725.100 25.9393   5
  -3  -4   5 724.205 27.0925   2
  -3   4  -5 698.388 26.0186   4
   3   4   5 695.138 29.5515   4
   4  -4   5 91.7829 7.69977   5
   4  -4   5 97.0607 9.28487   3
   4  -4   5 78.6171 7.29334   2
  -4   4   5 111.570 9.66108   3
  -4  -4  -5 90.8266 6.22704   3
  -4  -4  -5 96.8790 9.44222   4
   4   4  -5 82.1227 8.93080   4
  -4   4   5 102.690 6.52501   2
  -4  -4  -5 80.6398 7.97094   5
   4   4  -5 95.5434 8.55479   5
  -4   4  -5 93.2803 7.01962   4
  -4   4  -5 101.267 7.57617   5
   4   4   5 99.0260 9.62364   4
   4  -4  -5 88.0054 8.12475   3
   4  -4  -5 91.6782 6.22097   5
  -4  -4   5 94.1016 7.57665   3
  -4  -4   5 105.040 8.86405   5
  -4   4  -5 78.4785 7.51136   2
  -4  -4   5 97.9792 7.51002   2
   4  -4  -5 95.4667 7.34535   5
  -4  -4   5 103.213 9.44628   4
  -5   4   5 1117.86 43.5452   3
  -5  -4  -5 1023.23 43.0425   4
  -5  -4  -5 1077.82 37.8148   3
   5  -4   5 1049.59 42.9225   3
  -5   4   5 1101.42 36.6771   2
   5   4  -5 1188.87 44.9154   4
   5  -4   5 1088.89 39.7548   5
   5   4  -5 1066.44 41.5033   5
   5  -4  -5 1104.86 33.0354   4
  -5  -4   5 1112.98 41.2204   5
  -5  -4   5 1179.80 39.6299   2
  -5   4  -5 1090.48 39.8477   5
  -5  -4   5 1105.82 42.4425   4
  -5   4  -5 1130.24 38.6377   4
   5   4   5 1162.40 36.4706   3
   5  -4  -5 1176.47 40.3838   5
  -5   4  -5 1113.04 40.3392   2
  -5  -4   5 1090.08 39.9637   3
   5  -4  -5 1104.55 41.4294   3
   5   4   5 1202.87 45.2506   4
  -5   4  -5 1198.07 38.7878   5
  -6   4   5 243.665 12.4822   2
   6   4  -5 248.040 18.3198   4
   6   4  -5 249.196 16.4177   5
  -6   4   5 231.724 17.1191   3
  -6  -4  -5 248.017 14.0368   3
  -6   4  -5 255.901 14.2310   5
  -6  -4   5 231.748 15.6305   2
  -6  -4   5 220.069 14.6610   3
  -6   4  -5 246.392 13.9913   4
   6  -4  -5 229.521 10.2768   4
   6   4   5 226.715 12.0461   3
  -6   4  -5 230.671 14.3585   5
  -6   4  -5 265.714 15.6178   2
   6   4   5 227.645 17.8054   4
  -7   4   5 888.783 33.1470   2
  -7   4   5 887.377 40.9839   3
   7   4  -5 924.887 41.7725   4
  -7  -4  -5 895.696 36.1100   3
   7   4   5 862.279 32.5519   3
  -7   4  -5 908.880 35.0807   4
   7   4   5 898.949 41.9570   4
  -7  -4   5 939.128 38.3099   3
   7  -4  -5 917.232 30.8162   4
  -7   4  -5 944.476 34.9977   5
  -7   4  -5 918.441 37.2004   2
  -7   4  -5 922.553 41.8875   3
  -8   4   5 179.548 17.7843   3
   8   4  -5 179.256 16.8810   4
  -8   4   5 160.744 11.3059   2
  -8  -4  -5 186.711 14.2427   3
   8   4   5 183.828 17.9320   4
  -8  -4   5 198.453 16.3148   3
  -8   4  -5 165.572 12.6690   4
  -8   4  -5 140.736 12.5163   5
   8  -4  -5 130.473 10.5519   4
  -8   4  -5 151.658 15.7546   3
  -8   4  -5 176.771 14.1132   2
  -9  -4  -5 106.387 11.8168   3
  -9   4   5 95.8227 9.28404   2
  -9  -4   5 118.047 13.2293   3
  -9   4  -5 90.7188 10.5429   5
  -9   4  -5 67.5907 10.7638   2
  -9   4  -5 94.5761 13.5133   3
   9  -4  -5 93.6307 8.33587   4
   0   5   5 635.844 23.0012   2
   0   5   5 673.332 23.5685   4
   0   5  -5 652.195 24.7712   4
   0  -5  -5 673.281 23.6250   2
   0   5  -5 642.409 23.0884   5
   0   5  -5 644.832 24.7583   2
   0  -5  -5 659.010 23.6376   3
   0  -5   5 665.941 25.1329   2
   0  -5  -5 638.060 23.2034   4
   0  -5   5 643.863 23.9045   5
  -1  -5  -5 330.732 14.2128   2
  -1   5   5 298.230 12.7549   2
   1  -5   5 300.054 14.8947   2
   1   5  -5 318.035 15.7857   4
  -1  -5  -5 298.692 14.6538   4
  -1   5   5 335.750 11.9711   4
   1  -5   5 295.762 13.9260   5
   1   5  -5 320.579 14.9185   2
   1   5  -5 296.771 13.6165   5
   1  -5  -5 304.645 11.6355   4
   1   5   5 313.644 14.9396   4
  -1  -5   5 302.313 14.3170   5
  -1   5  -5 310.086 13.8089   4
  -1   5  -5 302.856 14.7690   2
  -1   5  -5 306.708 12.8572   5
   1  -5  -5 289.800 13.1005   2
  -1  -5   5 295.550 14.6142   2
   1  -5  -5 310.048 14.3418   3
  -2  -5  -5 712.114 26.2531   2
   2   5  -5 747.433 28.8604   5
   2  -5   5 669.106 26.8475   2
   2   5  -5 724.326 26.7923   2
  -2  -5  -5 685.664 27.8563   4
   2  -5   5 712.266 26.2566   5
  -2  -5  -5 688.708 22.6827   3
   2   5  -5 694.213 28.5374   4
   2  -5   5 706.681 29.7140   3
  -2   5   5 717.244 24.4262   2
   2  -5  -5 686.973 20.4912   5
  -2  -5   5 737.173 27.1051   2
  -2  -5   5 724.930 26.7499   5
  -2   5  -5 711.365 24.3333   5
   2  -5  -5 724.402 27.3647   3
   2  -5  -5 688.767 20.7414   5
  -2   5  -5 718.792 27.3004   2
   2   5   5 720.970 28.3720   4
   2  -5  -5 682.298 24.5287   2
  -3  -5  -5 50.5559 5.82878   5
  -3  -5  -5 54.2545 4.36551   3
   3   5  -5 62.5813 7.58599   4
  -3  -5  -5 55.2201 5.78787   2
   3  -5   5 66.3609 6.67536   2
   3   5  -5 53.7978 5.77016   2
   3  -5   5 64.0493 6.70005   5
   3   5  -5 64.9106 6.52293   5
  -3   5   5 55.4750 6.79338   3
   3  -5   5 59.8275 7.46254   3
  -3   5   5 58.9778 5.12083   2
  -3  -5  -5 52.9046 7.21312   4
  -3  -5   5 52.8910 5.72009   3
  -3  -5   5 70.2438 7.05647   2
  -3  -5   5 53.2034 6.66725   5
   3  -5  -5 54.0927 5.09363   2
  -3   5  -5 51.9505 5.15126   5
  -3  -5   5 62.8360 7.00825   4
  -3   5  -5 53.4634 6.29012   2
   3   5   5 65.6383 8.14693   4
   3  -5  -5 49.2592 5.95851   3
   3  -5  -5 57.0795 4.15250   5
   3  -5  -5 60.2587 4.65267   5
  -4   5   5 140.927 11.9382   3
  -4  -5  -5 136.450 10.3762   5
  -4  -5  -5 162.568 12.5821   4
   4   5  -5 176.189 13.4763   4
  -4   5   5 162.627 9.19205   2
  -4  -5  -5 145.936 10.2980   2
   4  -5   5 159.576 12.2934   5
  -4  -5  -5 161.513 8.66888   3
   4  -5   5 147.133 11.0800   2
   4   5  -5 154.672 11.1523   5
   4  -5   5 175.810 13.4067   3
  -4  -5   5 140.278 9.98912   3
  -4  -5   5 147.709 12.1980   4
   4  -5  -5 168.152 13.5445   3
  -4  -5   5 149.381 10.6739   2
  -4   5  -5 161.494 11.7033   2
   4  -5  -5 168.311 9.02772   5
   4  -5  -5 139.708 8.51311   2
   4   5   5 168.328 13.6370   4
  -4  -5   5 157.147 11.5695   5
  -5  -5  -5 753.274 31.4722   5
   5  -5   5 732.217 30.2170   5
   5  -5   5 735.127 30.3006   2
  -5   5   5 741.734 26.8484   2
  -5  -5  -5 793.965 28.0615   3
   5   5  -5 746.513 31.6235   5
  -5   5   5 762.309 33.7099   3
   5   5  -5 750.975 34.5028   4
  -5   5  -5 709.090 28.6018   5
  -5  -5   5 775.705 32.7006   2
  -5   5  -5 743.589 27.6894   4
  -5   5  -5 736.445 30.6207   2
  -5  -5   5 748.897 30.0593   3
  -5   5  -5 749.979 27.4485   5
   5  -5  -5 718.714 34.8945   3
   5  -5  -5 750.304 27.5918   5
   5   5   5 727.764 33.9658   4
  -6   5   5 125.187 9.28245   2
   6   5  -5 156.596 15.6363   4
  -6   5   5 135.138 13.6528   3
  -6  -5  -5 149.127 10.7419   3
   6   5  -5 114.336 12.1879   5
  -6   5  -5 148.312 10.0830   4
  -6   5  -5 147.069 12.6278   5
  -6  -5   5 133.049 12.0295   3
  -6   5  -5 147.560 10.2833   5
   6   5   5 147.663 14.1675   4
  -6   5  -5 118.108 11.1672   2
  -7   5   5 362.169 23.9261   3
   7   5  -5 320.925 23.2249   4
  -7   5   5 374.930 17.8887   2
  -7  -5  -5 380.482 19.7784   3
  -7   5  -5 381.652 18.2270   4
   7   5   5 348.953 23.8772   4
  -7   5  -5 374.575 17.9923   5
  -7  -5   5 321.904 20.3918   3
  -7   5  -5 368.056 20.5700   2
  -7   5  -5 331.233 18.5636   5
   8   5  -5 29.0503 8.28592   4
  -8  -5  -5 21.6511 6.12457   3
  -8   5   5 23.5952 5.39601   2
  -8   5   5 15.2687 6.98820   3
  -8   5  -5 27.6625 5.40270   4
   8   5   5 20.1852 7.85307   4
  -8   5  -5 18.9191 6.96380   2
  -8  -5   5 21.6920 6.28217   3
  -8   5  -5 16.1781 5.04676   5
  -9   5   5 27.0599 9.48954   3
  -9   5   5 16.9079 5.16298   2
  -9  -5  -5 18.9450 6.59945   3
  -9   5  -5 25.0157 7.91465   2
  -9  -5   5 13.2423 5.20599   3
  -9   5  -5 20.4375 6.22908   5
   9   5   5 20.9646 7.59958   4
   0  -6  -5 2.14659 1.63246   4
   0  -6  -5 6.99531 2.66019   3
   0   6  -5 9.34989 3.01587   2
   0   6   5 4.78293 2.42231   4
   0  -6  -5 -0.6009 1.93685   2
   0  -6  -5 3.11591 0.87795   5
   0  -6   5 4.24377 2.16077   5
   0   6  -5 4.06915 2.40486   4
   0   6   5 4.13076 2.49197   2
   0   6  -5 4.63128 2.08476   5
   0  -6   5 1.31416 2.69146   2
  -1   6   5 1359.77 41.1553   4
  -1   6   5 1381.36 43.3213   2
  -1  -6  -5 1369.60 44.8940   2
   1   6  -5 1347.99 46.5568   4
   1   6  -5 1388.54 45.8115   2
  -1  -6  -5 1342.01 40.9315   5
  -1  -6  -5 1386.66 45.4866   4
   1   6  -5 1354.03 43.3209   5
   1  -6   5 1277.67 45.4706   2
   1  -6   5 1318.22 44.1772   5
   1  -6  -5 1371.69 43.9297   2
  -1   6  -5 1305.66 45.5048   2
  -1  -6   5 1444.48 49.4575   2
   1  -6  -5 1316.05 40.7207   4
   1  -6  -5 1356.20 45.4302   3
  -1  -6   5 1289.26 44.3221   5
  -1   6  -5 1272.21 41.6261   5
  -1   6  -5 1322.95 44.0489   4
   2  -6   5 700.105 27.0356   5
  -2  -6  -5 721.333 29.1305   4
   2   6  -5 674.524 29.4784   4
  -2  -6  -5 720.582 25.6040   5
   2  -6   5 717.925 31.5969   2
  -2  -6  -5 701.523 27.4940   2
   2  -6   5 749.551 31.6570   3
  -2   6   5 711.576 25.5094   2
   2   6  -5 698.687 27.6651   2
   2   6  -5 709.474 28.6048   5
  -2  -6  -5 685.080 23.6060   3
   2  -6  -5 686.055 28.1907   3
   2  -6  -5 722.996 25.9318   2
  -2   6  -5 678.676 25.2718   4
  -2  -6   5 751.758 28.6873   2
  -2  -6   5 753.733 28.0106   5
   2  -6  -5 703.060 21.7033   5
   2   6   5 713.544 29.3201   4
  -2   6  -5 711.894 28.2427   2
  -2   6  -5 695.834 24.1256   5
  -3  -6  -5 1746.55 64.1264   4
  -3  -6  -5 1796.91 56.7482   5
   3   6  -5 1735.34 57.4764   2
  -3  -6  -5 1750.56 57.6285   2
   3   6  -5 1686.75 56.8128   5
   3  -6   5 1672.77 61.7264   3
  -3   6   5 1756.42 54.6746   2
   3  -6   5 1666.39 57.9198   2
   3  -6   5 1722.96 57.0001   5
  -3  -6  -5 1706.22 52.8236   3
   3   6  -5 1810.26 61.7978   4
   3  -6  -5 1788.93 55.1583   2
  -3   6  -5 1798.09 58.4826   2
  -3  -6   5 1781.84 58.2247   2
  -3  -6   5 1729.71 59.3996   4
  -3  -6   5 1727.36 57.9224   5
   3  -6  -5 1755.24 52.2367   5
  -3   6  -5 1749.31 53.1435   5
   3   6   5 1811.31 61.1891   4
   3  -6  -5 1783.98 59.4202   3
  -3  -6   5 1815.35 56.9941   3
  -4  -6  -5 13.8306 3.99468   5
  -4  -6  -5 9.14667 5.14164   4
   4   6  -5 12.8758 5.41269   4
  -4   6   5 11.5564 3.30069   2
   4  -6   5 15.0344 4.52709   5
   4   6  -5 10.9174 4.36212   5
   4  -6   5 11.3730 4.12485   2
  -4   6  -5 15.7885 3.40884   5
   4  -6  -5 14.9326 3.25473   2
   4  -6  -5 15.5236 5.29974   3
  -4   6  -5 9.60002 3.88206   2
   4  -6  -5 11.9862 3.03393   5
  -4  -6   5 12.4831 4.54339   3
  -4   6  -5 14.3927 3.36693   5
   4   6   5 19.7734 6.35156   4
  -5   6   5 1953.95 67.7155   3
   5   6  -5 1830.67 68.4289   4
   5   6  -5 1798.29 63.0322   5
  -5  -6  -5 1775.09 63.5331   5
  -5   6   5 1898.60 59.4752   2
  -5  -6  -5 1904.01 59.1991   3
  -5  -6   5 1926.50 62.3709   3
   5  -6  -5 1891.28 59.2734   2
   5  -6  -5 1868.39 59.2359   5
  -5   6  -5 1908.15 59.3710   5
   5   6   5 1823.76 73.8574   4
  -5   6  -5 1836.24 62.9752   2
  -5   6  -5 1865.42 58.3205   4
  -6  -6  -5 31.3909 5.80551   3
   6   6  -5 33.1131 8.35853   4
  -6   6   5 11.5060 6.47162   3
  -6   6   5 39.0968 5.26335   2
  -6   6  -5 26.7275 5.12778   5
  -6  -6   5 27.5801 6.60269   3
  -6   6  -5 31.9087 5.07363   5
   6   6   5 34.0632 8.96134   4
  -6   6  -5 25.5548 4.62361   4
  -6   6  -5 38.2347 7.89431   2
  -7   6   5 427.420 20.4463   2
  -7   6   5 435.435 27.4472   3
   7   6  -5 415.210 28.1182   4
  -7  -6  -5 439.973 22.1445   3
   7   6   5 485.214 29.5112   4
  -7  -6   5 468.096 24.6323   3
  -7   6  -5 448.930 19.3155   5
  -7   6  -5 449.315 19.6787   4
  -7   6  -5 502.633 25.1712   2
  -8   6   5 20.2402 7.28001   3
  -8   6   5 30.3358 5.71474   2
  -8   6  -5 27.2902 6.57967   2
  -8   6  -5 11.2526 4.39337   4
  -8  -6   5 18.6869 6.90462   3
  -8   6  -5 13.1436 4.46938   5
  -8   6  -5 24.6749 4.96947   5
   8   6   5 29.8817 10.0601   4
   0   7  -5 1140.02 40.8520   4
   0  -7  -5 1150.80 40.2845   2
   0  -7  -5 1152.21 35.2924   5
   0  -7  -5 1165.97 38.5811   4
   0  -7  -5 1153.11 40.4923   3
   0  -7   5 1063.45 41.1598   2
   0   7   5 1175.99 39.5651   2
   0   7  -5 1164.34 41.4635   2
   0  -7   5 1175.17 40.1306   5
   0   7   5 1152.36 39.0237   4
   0   7  -5 1140.45 36.3757   5
  -1   7   5 181.125 10.7587   2
  -1   7   5 184.110 9.32790   4
   1   7  -5 192.806 12.8039   2
   1  -7   5 190.066 11.8479   5
   1  -7   5 188.376 12.5268   2
   1   7  -5 191.286 10.0612   5
  -1  -7  -5 189.013 11.9637   4
  -1  -7  -5 191.674 12.2588   2
  -1  -7  -5 196.627 9.73791   5
   1   7  -5 204.137 13.7500   4
  -1   7  -5 183.306 8.64264   5
  -1   7  -5 204.212 11.9716   4
   1  -7  -5 191.136 12.5982   3
   1  -7  -5 192.344 8.97965   4
  -1   7  -5 185.477 12.4176   2
   1  -7  -5 195.763 7.99918   5
  -1  -7   5 194.850 12.0147   5
   1  -7  -5 204.099 11.7038   2
   1   7   5 188.331 12.0454   4
  -1  -7   5 166.241 12.1046   2
  -2  -7  -5 554.416 24.1220   2
   2   7  -5 514.741 25.7234   4
  -2  -7  -5 570.899 21.8892   5
  -2  -7  -5 553.236 24.7816   4
  -2   7   5 542.154 21.7256   2
   2  -7   5 505.084 26.7727   2
   2   7  -5 556.648 21.7209   5
   2   7  -5 550.816 24.2944   2
   2  -7   5 560.648 25.4252   5
   2  -7  -5 536.268 22.1887   2
  -2   7  -5 559.681 21.8587   4
  -2   7  -5 552.055 24.6809   2
  -2  -7   5 576.304 24.2625   5
   2  -7  -5 526.151 24.6784   3
   2  -7  -5 525.794 18.1932   5
   2   7   5 515.040 24.6497   4
  -3  -7  -5 183.374 9.67488   3
   3  -7   5 163.373 12.2671   5
   3   7  -5 177.523 12.8162   2
  -3   7   5 181.875 11.0452   2
  -3  -7  -5 188.975 12.1813   5
   3   7  -5 168.938 13.9388   4
  -3  -7  -5 171.202 13.3843   4
   3   7  -5 189.964 11.7729   5
  -3  -7   5 204.428 12.4157   3
   3   7   5 211.157 15.2217   4
  -3   7  -5 176.249 9.92772   4
  -3  -7   5 175.387 13.7573   5
   3  -7  -5 193.846 11.3829   2
   3  -7  -5 190.138 13.8387   3
   3  -7  -5 179.614 9.12064   5
  -3   7  -5 176.047 8.25585   5
  -3   7  -5 184.676 12.9514   2
  -4   7   5 353.787 16.2152   2
   4   7  -5 367.945 17.9421   5
   4   7  -5 383.361 26.3835   4
  -4  -7  -5 326.683 18.4976   5
  -4  -7  -5 336.030 15.0932   3
  -4   7  -5 292.678 18.3080   2
   4  -7  -5 333.476 15.1323   5
  -4  -7   5 356.865 18.3199   3
  -4   7  -5 325.340 14.1598   4
   4   7   5 335.729 21.3639   4
   4  -7  -5 333.628 16.5689   2
   5   7  -5 145.281 14.6799   4
  -5   7   5 134.713 9.90417   2
  -5  -7  -5 136.568 9.53155   3
  -5   7  -5 136.073 7.47469   5
   5  -7  -5 118.677 10.6610   2
  -5  -7   5 144.333 11.6080   3
  -5   7  -5 134.060 12.3227   2
   5  -7  -5 138.755 9.86131   5
   5   7   5 124.405 13.4131   4
   6   7  -5 40.7003 9.50974   4
  -6   7   5 47.2733 6.09977   2
  -6  -7  -5 41.1095 6.46031   3
  -6  -7   5 48.4588 8.34369   3
  -6   7  -5 47.8853 7.79682   2
   6   7   5 59.7858 10.0407   4
   7   7  -5 45.0289 10.2360   4
  -7  -7  -5 64.9429 8.24676   3
  -7   7   5 57.3905 7.74396   2
  -7  -7   5 87.2117 10.8725   3
  -7   7  -5 49.7966 8.51762   2
  -7   7  -5 59.4488 5.53335   5
  -8  -7  -5 11.7054 5.20472   3
  -8   7   5 4.76654 6.57093   3
   8   7  -5 2.05884 4.82344   4
  -8   7   5 9.54242 4.07777   2
  -8  -7   5 12.1312 6.11844   3
  -8   7  -5 10.7620 3.44785   5
  -8   7  -5 4.93359 3.91216   2
   8   7   5 4.64879 7.43729   4
   0  -8  -5 1123.96 38.2796   4
   0   8  -5 1151.44 42.2453   2
   0  -8  -5 1113.45 41.2294   3
   0  -8  -5 1096.80 40.7875   2
   0  -8  -5 1094.82 35.8978   5
   0   8   5 1131.88 39.9332   2
   0   8  -5 1132.90 41.6121   4
   0  -8   5 1140.38 40.5636   5
  -1  -8  -5 727.472 26.8583   5
   1   8  -5 738.604 31.9740   4
  -1   8   5 786.447 29.2926   2
  -1  -8  -5 758.939 30.3097   3
  -1  -8  -5 777.569 30.2920   4
   1  -8   5 769.690 29.9592   5
  -1   8   5 748.486 26.1217   4
  -1   8  -5 763.408 31.5861   2
   1   8   5 761.117 30.8242   4
   1  -8  -5 746.649 31.4334   3
  -1  -8   5 747.420 30.0990   5
  -1   8  -5 760.421 30.9541   4
   1  -8  -5 750.115 25.0339   5
   1  -8  -5 756.652 30.0088   2
  -2   8   5 460.993 20.3328   2
   2   8  -5 460.367 22.5714   2
  -2  -8  -5 385.616 21.2044   4
  -2  -8  -5 438.572 19.5816   5
  -2  -8  -5 478.798 18.5118   3
   2  -8   5 437.780 21.2736   5
   2   8  -5 444.385 23.9893   4
   2   8   5 472.408 23.4998   4
  -2   8  -5 460.781 19.8221   4
   2  -8  -5 456.863 23.0180   3
   2  -8  -5 431.779 16.6138   5
   2  -8  -5 445.736 20.8034   2
   3   8  -5 161.025 12.2784   2
   3   8  -5 166.334 15.2092   4
  -3  -8  -5 145.215 9.16933   3
  -3   8   5 146.993 10.6604   2
  -3  -8  -5 150.675 11.3545   5
  -3   8  -5 151.641 13.0208   2
   3   8   5 151.614 13.2841   4
   3  -8  -5 145.644 11.1819   2
  -3  -8   5 163.676 12.3863   3
   3  -8  -5 178.955 9.44051   5
  -3   8  -5 167.553 9.89882   4
  -4  -8  -5 200.795 11.2526   3
  -4  -8  -5 200.669 14.1789   5
  -4   8   5 196.693 12.4851   2
   4   8  -5 215.122 17.7032   4
   4  -8  -5 181.596 12.4626   2
  -4   8  -5 173.073 14.2385   2
  -4  -8   5 178.601 13.0993   3
  -4   8  -5 191.271 10.1292   4
   4  -8  -5 205.848 11.5031   5
   4   8   5 215.176 16.9989   4
  -5  -8  -5 161.630 10.8968   3
  -5   8   5 172.982 11.8767   2
   5   8  -5 180.601 16.5602   4
  -5   8  -5 164.265 8.41116   4
   5  -8  -5 177.004 11.7090   5
  -5  -8   5 147.916 12.2317   3
  -5   8  -5 175.632 14.6748   2
   5   8   5 222.904 18.4012   4
   5  -8  -5 152.552 11.7085   2
  -5   8  -5 150.471 8.43370   4
  -6  -8  -5 38.0364 6.33890   3
   6   8  -5 31.1348 8.65763   4
  -6   8   5 51.8239 7.22853   2
  -6  -8   5 32.9121 6.85289   3
  -6   8  -5 37.1899 7.28179   2
   6   8   5 35.6380 8.91125   4
  -6   8  -5 29.5813 3.39755   4
  -6   8  -5 38.6071 3.44522   4
  -7  -8  -5 13.0769 4.89846   3
  -7   8   5 11.1096 5.25548   2
  -7  -8   5 11.2724 6.10085   3
  -7   8  -5 3.73045 3.76249   2
   7   8   5 21.0445 7.10069   4
   0   9  -5 476.529 23.5850   4
   0  -9  -5 547.750 25.1556   3
   0  -9  -5 468.379 19.1911   5
   0   9   5 500.520 22.6942   2
   0   9  -5 467.039 23.8849   2
   0   9   5 504.412 21.7723   4
   0  -9  -5 464.209 20.3720   4
  -1   9   5 1.91242 1.90097   4
   1   9  -5 2.70309 4.67661   4
  -1  -9  -5 -0.5136 2.53221   5
   1   9  -5 4.00371 3.70001   2
  -1   9   5 3.23628 2.81900   2
  -1  -9  -5 2.17312 3.68220   3
  -1  -9  -5 -0.3926 3.48621   4
   1  -9  -5 5.89174 2.73084   5
  -1   9  -5 4.26938 3.69160   2
   1  -9  -5 6.64263 3.74297   3
   1   9   5 2.17076 3.43302   4
  -1   9  -5 5.75953 3.60789   4
  -2  -9  -5 442.275 19.0567   3
  -2  -9  -5 410.912 22.1471   4
  -2   9   5 427.385 20.8874   2
   2   9  -5 453.018 25.2409   4
   2   9  -5 476.440 23.5611   2
  -2  -9  -5 431.823 20.2083   5
  -2   9  -5 474.915 24.1275   2
  -2   9  -5 477.903 20.6956   4
   2   9   5 440.588 23.8249   4
   2  -9  -5 452.885 17.9149   5
   3   9  -5 105.605 12.0132   4
  -3  -9  -5 118.073 8.15751   3
  -3  -9  -5 96.4347 9.84855   5
  -3   9   5 104.062 9.76460   2
   3   9  -5 87.6975 10.6558   2
  -3   9  -5 89.7099 10.0514   2
  -3   9  -5 120.756 10.0419   4
  -3  -9   5 105.791 10.9506   3
   3  -9  -5 103.062 7.87588   5
   4   9  -5 257.622 20.4898   4
  -4   9   5 217.385 14.0432   2
  -4  -9  -5 248.158 13.1909   3
  -4   9  -5 237.810 16.5804   2
   4  -9  -5 225.812 13.1824   5
  -4  -9   5 227.644 15.1987   3
   4   9   5 221.243 17.9434   4
  -5  -9  -5 219.931 12.9289   3
   5   9  -5 232.073 20.5701   4
  -5   9  -5 246.796 17.7264   2
   5  -9  -5 189.216 14.5084   5
  -5  -9   5 223.659 15.8297   3
   5   9   5 242.498 19.4911   4
  -6  -9  -5 415.451 20.4276   3
   6   9  -5 404.041 28.3780   4
  -6   9   5 466.663 21.7197   2
  -6  -9   5 395.153 23.1250   3
  -6   9  -5 388.290 23.2728   2
   6   9   5 367.534 27.7953   4
   0 -10  -5 372.860 17.3031   5
   0  10  -5 372.089 21.3790   4
   0  10   5 396.226 18.9595   4
   0  10  -5 403.513 22.7187   2
  -1  10   5 1.05952 3.73832   2
  -1 -10  -5 1.48311 3.02114   5
  -1 -10  -5 -3.5592 4.04909   3
  -1  10   5 5.44692 2.50208   4
   1  10  -5 5.41080 5.08717   2
  -1 -10  -5 12.6364 4.85710   4
   1  10  -5 2.00016 4.72922   4
  -1  10  -5 4.44798 3.80681   4
  -1  10  -5 5.09771 3.90348   2
   1  10   5 1.26743 3.80810   4
   1 -10  -5 3.71418 2.67340   5
  -2  10   5 19.8807 5.00228   2
   2  10  -5 15.3584 5.25130   2
  -2 -10  -5 30.8482 5.42026   3
   2  10  -5 17.4615 7.11598   4
  -2 -10  -5 18.1993 5.96959   3
  -2 -10  -5 23.1007 5.05557   5
   2  10   5 29.5903 7.47194   4
  -2  10  -5 23.0153 6.82709   2
  -2  10  -5 29.8052 5.48936   4
   2 -10  -5 19.7938 4.35879   5
  -3 -10  -5 185.382 11.5787   3
   3  10  -5 181.395 16.5335   4
  -3  10   5 187.635 13.7196   2
  -3  10  -5 194.306 15.8052   2
  -3 -10   5 205.581 14.6296   3
   3  10   5 191.404 16.1171   4
   3 -10  -5 173.940 11.4372   5
  -4  10   5 322.331 18.0907   2
   4  10  -5 282.368 22.1102   4
  -4 -10  -5 327.928 16.2697   3
  -4  10  -5 319.463 20.5403   2
  -4 -10   5 296.062 18.4989   3
   4 -10  -5 244.572 16.4142   5
   4  10   5 343.397 23.8207   4
  -5  10   5 348.402 19.3849   2
  -5 -10  -5 350.875 18.0826   3
   5  10   5 424.099 27.1375   4
  -5 -10   5 336.575 20.9252   3
   0  11   5 458.431 21.1403   4
   0  11  -5 479.157 24.9403   4
   0 -11  -5 430.012 20.6470   5
   0  11  -5 426.668 27.9567   2
  -1  11   5 26.4797 6.77286   2
   1  11  -5 27.5002 6.98937   4
  -1 -11  -5 14.3520 4.77076   5
  -1  11  -5 32.7498 7.22977   2
   1  11   5 31.2774 6.68363   4
  -1  11  -5 27.1784 6.29531   4
  -2 -11  -5 587.078 26.0709   3
   2  11  -5 650.156 31.8141   2
  -2  11   5 673.886 29.6483   2
   2  11  -5 719.586 34.6568   4
   2  11   5 646.494 31.4398   4
  -2  11  -5 621.774 26.8089   4
  -3 -11  -5 73.9431 8.08090   3
   3  11  -5 95.5190 14.0798   4
  -3  11   5 71.8737 9.64232   2
  -3  11  -5 81.7337 12.0061   2
   3  11   5 86.8274 11.2433   4
  -3 -11   5 87.8747 11.2462   3
  -3  11  -5 88.7647 8.58131   4
   0   0   6 7311.49 234.307   1
  -1   0   6 2648.52 102.374   1
  -1   0  -6 2548.67 110.908   1
   1   0  -6 2689.15 103.311   1
   1   0   6 2579.01 112.283   1
  -2   0  -6 1158.39 35.7067   5
  -2   0   6 1157.19 34.5932   5
   2   0  -6 1172.04 35.4507   3
   2   0   6 1171.84 35.4552   3
   2   0   6 1142.49 37.5237   4
  -2   0   6 1137.82 35.8021   3
  -2   0  -6 1126.06 37.6172   4
   2   0  -6 1143.64 35.9458   4
   2   0  -6 1134.97 35.3965   5
  -2   0   6 1108.62 32.9337   2
   3   0  -6 5590.46 211.831   1
  -3   0   6 5329.56 211.829   1
  -3   0  -6 5427.53 226.303   1
   3   0   6 6195.16 235.345   1
   4   0  -6 169.771 9.66499   3
  -4   0   6 150.068 9.29858   4
  -4   0  -6 175.116 10.2567   3
   4   0   6 151.554 10.7995   4
  -4   0  -6 173.803 10.0798   5
  -4   0   6 173.320 10.7439   3
   4   0  -6 160.107 10.1725   4
  -4   0  -6 177.054 11.1920   4
   4   0   6 169.222 9.50311   3
  -4   0   6 158.399 8.97319   5
   4   0  -6 165.144 10.5439   5
  -5   0  -6 274.866 13.9079   5
  -5   0   6 241.856 14.3515   3
  -5   0  -6 248.419 14.0989   3
  -5   0   6 226.109 12.9209   4
   5   0  -6 257.785 14.6093   5
   5   0   6 232.056 12.8753   3
  -5   0   6 251.626 12.7749   5
   5   0  -6 238.581 13.0258   3
   5   0   6 219.318 14.4700   4
   5   0  -6 242.314 13.8477   4
  -5   0  -6 264.307 15.2427   4
  -6   0   6 1988.83 64.2220   5
  -6   0   6 2008.37 65.2833   4
  -6   0  -6 1990.94 65.7428   5
   6   0  -6 2010.40 68.1557   5
  -6   0  -6 2045.97 68.4897   5
  -6   0  -6 1883.41 72.6823   4
  -6   0  -6 2100.36 67.9984   3
   6   0  -6 2058.67 65.5674   3
   6   0   6 2075.99 65.3088   3
   6   0   6 2043.30 68.6701   4
  -6   0   6 2018.35 68.4386   3
   6   0  -6 2038.29 67.1240   4
  -7   0   6 440.236 28.2904   3
   7   0   6 440.222 24.2343   4
   7   0  -6 454.154 24.6517   5
  -7   0   6 456.507 21.9284   4
   7   0  -6 449.161 23.5567   4
  -7   0   6 455.724 21.2866   5
  -7   0  -6 482.760 23.2565   5
   7   0   6 420.387 21.1847   3
  -7   0  -6 455.490 23.9238   3
  -8   0   6 1076.32 40.0122   5
   8   0  -6 1121.13 44.5010   4
  -8   0  -6 1052.30 42.1906   5
  -8   0   6 1063.53 45.8975   3
   8   0   6 1103.20 45.3919   4
  -8   0  -6 1046.83 42.3456   2
   9   0   6 221.658 18.1663   4
  -9   0  -6 248.010 19.7272   3
  -9   0  -6 235.145 17.0114   5
   9   0  -6 228.338 17.5094   4
  -9   0   6 229.196 19.2943   3
  -9   0  -6 223.182 16.8221   2
  -9   0   6 229.657 15.8972   5
 -10   0   6 78.4360 12.6653   3
 -10   0  -6 71.3913 13.6233   2
 -10   0  -6 54.6561 11.8604   3
 -10   0   6 56.9894 9.72663   5
 -10   0   6 63.1335 8.44793   2
  10   0   6 58.1006 10.2591   4
   0   1  -6 1019.17 30.3552   5
   0  -1   6 985.082 30.0784   5
   0   1  -6 974.764 29.7057   2
   0  -1   6 925.841 29.5440   2
   0  -1  -6 968.080 27.8992   5
  -1   1   6 6724.45 206.944   1
  -1  -1  -6 6725.70 221.194   1
   1  -1   6 6271.65 232.795   1
   1   1  -6 6220.15 240.650   1
   1  -1   6 7586.12 263.464   1
   1  -1  -6 6788.24 207.404   1
  -1  -1   6 6310.29 222.382   1
   1   1   6 6550.89 221.935   1
   2   1  -6 3718.95 150.371   1
  -2  -1  -6 3653.72 154.762   1
  -2   1   6 3493.00 139.047   1
   2  -1   6 3820.28 165.208   1
  -2  -1   6 3851.82 152.875   1
   2  -1  -6 4165.05 142.181   1
  -2   1  -6 3779.19 163.217   1
  -3   1   6 669.166 21.1208   5
   3   1  -6 646.732 24.7540   4
  -3   1   6 674.779 24.7132   3
  -3  -1  -6 674.181 22.8493   3
  -3  -1  -6 672.408 25.9252   4
  -3   1   6 658.951 21.1224   5
   3   1  -6 661.373 23.3098   3
   3   1  -6 663.573 24.5197   5
   3   1   6 691.657 26.1664   4
   3  -1  -6 687.085 23.1517   4
  -3  -1   6 696.737 24.1807   3
   3  -1  -6 646.474 23.0540   5
  -3  -1   6 648.358 21.5582   2
  -3   1  -6 624.450 24.3923   3
   3   1   6 637.813 21.8913   3
   3  -1  -6 688.727 23.7983   3
  -3   1  -6 658.310 24.0846   2
  -3   1  -6 661.910 24.9818   4
  -3  -1   6 649.196 23.2598   5
  -4  -1  -6 551.258 23.3822   4
  -4   1   6 506.823 18.5316   5
   4   1  -6 567.477 20.8664   3
  -4   1   6 521.004 18.5340   5
   4  -1   6 516.335 21.3930   3
   4   1  -6 533.718 22.3576   4
  -4   1   6 550.574 22.5806   3
  -4  -1  -6 515.372 20.4575   3
   4   1  -6 527.296 22.2164   5
   4  -1  -6 498.638 21.1089   5
   4  -1  -6 490.832 20.0610   4
  -4  -1   6 518.500 20.5441   5
  -4   1  -6 510.630 20.9375   2
  -4  -1   6 539.183 21.6215   4
   4   1   6 502.777 22.7048   4
   4  -1  -6 559.325 21.2406   3
  -4   1  -6 541.579 21.0869   5
  -4  -1   6 501.326 21.1619   3
  -4   1  -6 476.795 21.6094   4
   5   1  -6 918.961 34.9754   4
  -5   1   6 931.318 30.6649   5
  -5  -1  -6 883.804 35.4955   4
  -5   1   6 933.917 30.4713   5
  -5   1   6 911.684 31.3981   4
   5  -1   6 905.920 34.2664   4
   5   1  -6 918.795 32.4735   3
  -5  -1  -6 897.401 33.0941   3
   5  -1   6 895.195 33.3919   3
   5   1  -6 948.304 35.0756   5
  -5   1   6 934.862 35.2456   3
   5  -1  -6 956.535 34.4631   5
  -5  -1   6 878.884 29.9098   2
  -5   1  -6 850.773 32.6635   2
   5   1   6 888.323 35.3910   4
  -5  -1   6 880.861 33.9435   3
  -5   1  -6 929.536 34.8533   3
   5  -1  -6 897.107 32.4058   4
   5  -1  -6 819.888 32.2518   3
   5   1   6 899.441 31.1954   3
  -5   1  -6 844.706 33.7916   4
  -5  -1   6 827.279 32.7803   4
  -5  -1   6 836.570 32.0778   5
  -5   1  -6 891.161 32.8335   5
   6  -1   6 746.920 31.0665   4
  -6   1   6 719.993 26.8771   5
  -6   1   6 710.089 26.4231   5
  -6  -1  -6 686.817 31.3396   4
  -6   1   6 760.249 32.3426   3
  -6  -1  -6 683.015 30.6806   5
  -6  -1  -6 703.157 29.6891   3
   6   1  -6 733.749 31.1540   4
  -6  -1  -6 736.546 29.4632   5
   6   1  -6 657.665 27.9744   3
   6   1  -6 725.105 31.4386   5
  -6   1   6 735.400 27.8221   4
  -6  -1   6 683.014 28.2397   5
   6   1   6 702.377 31.5187   4
  -6   1  -6 789.260 30.0017   2
  -6   1  -6 720.865 30.8263   5
  -6   1  -6 713.362 30.7140   4
   6  -1  -6 661.210 28.4503   3
  -6  -1   6 761.022 32.8480   4
  -6  -1   6 709.522 30.5345   3
  -6   1  -6 764.380 31.8261   3
   6  -1  -6 689.595 30.2746   5
  -6   1  -6 678.632 28.6386   5
   6   1   6 715.876 27.4620   3
   6  -1  -6 733.836 29.0825   4
  -7   1   6 222.273 13.1629   5
   7  -1   6 210.684 15.8962   4
  -7   1   6 228.930 13.7425   4
   7   1  -6 251.018 16.8677   4
  -7  -1  -6 236.556 16.3623   3
  -7   1   6 226.723 12.7033   2
  -7   1  -6 226.655 15.3001   5
  -7  -1   6 263.705 20.7743   3
   7   1   6 258.954 18.3414   4
  -7   1  -6 261.379 17.8679   3
   7  -1  -6 229.583 15.1717   4
  -7  -1   6 196.141 14.6220   4
  -7   1  -6 213.442 15.3036   4
  -7   1  -6 234.326 15.6745   2
   7  -1  -6 237.547 17.1171   5
   7   1   6 231.472 13.8040   3
   8  -1   6 43.2142 9.18346   4
  -8   1   6 47.5538 7.62493   4
  -8  -1  -6 41.9066 8.28396   5
  -8   1   6 29.9411 6.03944   5
  -8   1   6 39.7545 6.41990   2
  -8  -1  -6 47.9910 9.25876   3
  -8   1   6 52.6197 9.23562   3
  -8  -1   6 43.2899 8.76315   3
  -8   1  -6 47.8673 7.79173   2
   8  -1  -6 52.0356 8.65321   4
  -8   1  -6 65.5991 10.6882   3
  -8   1  -6 46.5042 8.57891   5
   8   1   6 50.4403 8.83489   4
  -9   1   6 153.066 17.0075   3
  -9  -1  -6 168.233 16.2804   3
  -9   1   6 151.485 12.4896   5
  -9  -1  -6 152.183 13.8826   5
  -9   1   6 156.860 11.8247   2
   9  -1   6 168.261 16.1238   4
   9  -1  -6 182.608 14.3961   4
  -9   1  -6 168.563 14.1976   2
  -9   1  -6 180.472 15.2007   5
  -9   1  -6 178.864 16.5531   3
  -9  -1   6 164.932 16.3704   3
  -9  -1   6 172.180 14.0804   5
   9   1   6 180.921 16.7286   4
 -10   1   6 246.766 16.3542   5
 -10   1   6 290.604 17.3530   2
 -10   1   6 260.698 22.3034   3
 -10  -1  -6 265.658 19.3118   5
  10   1  -6 257.110 20.4760   4
  10  -1   6 266.640 21.1153   4
 -10  -1  -6 246.609 21.1203   3
 -10  -1  -6 268.952 19.5115   2
  10   1   6 212.162 19.5377   4
 -10  -1   6 244.661 17.2583   5
 -10   1  -6 278.242 19.9796   5
 -10  -1   6 259.120 21.6197   3
 -10   1  -6 267.938 21.5080   3
 -10   1  -6 217.481 20.5786   2
  -1   2   6 172.710 7.66693   3
  -1  -2  -6 165.944 8.92216   4
   1   2  -6 168.529 8.46458   5
   1  -2   6 168.129 8.22661   2
   1  -2   6 195.525 8.59798   5
   1   2  -6 166.422 7.64935   2
  -1  -2   6 159.889 8.16897   5
  -1   2  -6 144.771 7.79517   5
  -1  -2   6 146.669 7.42605   2
   1   2   6 147.921 8.66194   4
   1  -2  -6 150.039 5.58976   2
   1  -2  -6 149.700 6.90890   3
  -1   2  -6 163.337 8.24331   2
   2   2  -6 6126.17 220.787   1
   2  -2   6 5665.02 231.178   1
  -2   2   6 5783.75 196.514   1
  -2  -2  -6 5866.17 214.537   1
  -2   2  -6 5888.94 229.794   1
  -2  -2   6 5881.90 219.256   1
   2  -2  -6 6077.46 194.615   1
   2   2   6 5857.51 212.740   1
   3  -2   6 1967.77 60.5685   5
  -3  -2  -6 2017.07 63.5486   4
   3   2  -6 1958.61 61.9845   5
  -3  -2  -6 2088.60 58.4731   3
   3  -2   6 2001.34 62.5934   3
  -3   2   6 2026.09 62.0518   3
   3   2  -6 1875.25 59.7844   3
   3  -2  -6 1992.66 60.6767   3
  -3  -2   6 1859.66 60.3318   5
  -3   2  -6 1874.23 60.9626   2
  -3  -2   6 1943.69 61.6247   4
  -3   2  -6 1987.93 62.7638   5
   3  -2  -6 1944.32 58.0082   4
   3  -2  -6 2012.74 58.8092   5
   3   2   6 1983.76 63.6607   4
  -3  -2   6 2124.28 61.2027   3
   4   2  -6 1628.40 53.2992   4
   4  -2   6 1513.14 50.0342   5
  -4  -2  -6 1575.10 53.6667   4
   4  -2   6 1609.97 52.4971   3
  -4   2   6 1548.28 45.2999   5
  -4   2   6 1555.38 52.3806   3
   4   2  -6 1624.41 52.4831   5
  -4   2   6 1624.75 46.5070   2
  -4  -2  -6 1496.90 48.6244   3
  -4   2   6 1540.10 45.3747   5
   4   2  -6 1582.39 49.8177   3
   4   2   6 1582.23 47.3192   3
   4   2   6 1523.29 53.2749   4
  -4  -2   6 1554.19 50.5500   5
   4  -2  -6 1586.98 48.2072   4
  -4   2  -6 1554.60 50.7146   2
   4  -2  -6 1634.00 50.9795   3
  -4   2  -6 1516.21 50.9141   4
   4  -2  -6 1574.30 50.1762   5
  -4   2  -6 1506.36 49.9667   5
  -4  -2   6 1508.86 50.3782   3
  -4   2  -6 1496.47 52.2988   3
  -4  -2   6 1552.20 51.6084   4
  -4  -2   6 1560.35 48.2884   2
   5   2  -6 235.953 14.8166   5
   5   2  -6 201.449 13.8488   4
  -5   2   6 223.840 10.2034   2
   5  -2   6 207.954 13.3555   3
  -5   2   6 218.480 9.72327   5
   5   2  -6 217.755 12.2093   3
  -5   2   6 206.914 13.9118   3
  -5  -2  -6 205.948 14.4037   4
  -5   2   6 213.995 9.69274   5
   5   2   6 211.623 14.5096   4
   5   2   6 222.054 10.8956   3
  -5  -2   6 203.455 10.9099   2
   5  -2  -6 200.428 12.4510   3
  -5   2  -6 209.275 12.8321   4
  -5   2  -6 239.854 13.2540   5
  -5   2  -6 209.099 13.9490   3
  -5  -2   6 205.018 12.7844   3
  -5  -2   6 224.624 12.8409   5
  -5   2  -6 196.592 12.6417   2
  -5  -2   6 212.862 13.2542   4
   5  -2  -6 211.440 13.1059   5
   5  -2  -6 209.928 11.1939   4
   6  -2   6 499.243 23.9209   3
  -6  -2  -6 462.867 24.9798   4
  -6   2   6 489.532 19.8326   4
   6   2  -6 428.184 20.8093   3
   6  -2   6 513.823 23.1814   4
  -6   2   6 482.249 18.7743   5
   6   2  -6 460.457 23.9169   5
  -6   2   6 475.259 18.7524   5
  -6   2   6 465.708 24.6043   3
  -6   2   6 463.999 20.9110   2
  -6  -2  -6 459.898 22.1041   3
   6   2  -6 517.645 25.2659   4
  -6  -2  -6 467.818 23.8595   5
  -6   2  -6 509.120 25.1437   3
   6  -2  -6 489.157 22.9803   3
  -6  -2   6 497.291 23.8068   4
   6  -2  -6 461.804 23.1364   5
  -6   2  -6 515.794 23.6879   4
   6   2   6 487.441 25.3438   4
   6   2   6 504.498 20.2060   3
  -6   2  -6 499.483 23.9728   5
  -6  -2   6 481.855 22.6443   5
  -6  -2   6 490.559 23.7090   3
  -6   2  -6 538.601 23.3705   2
  -6  -2   6 514.875 20.5862   2
  -6   2  -6 516.865 22.4603   5
  -7  -2  -6 236.958 15.3045   3
   7   2  -6 211.505 16.4049   4
  -7   2   6 242.440 12.6245   2
  -7   2   6 225.812 11.9927   5
   7   2  -6 217.989 16.4137   5
  -7   2   6 225.382 17.1300   3
  -7   2   6 204.424 12.1362   4
  -7   2   6 206.551 11.6201   5
   7  -2   6 218.154 15.2579   4
  -7   2  -6 249.176 15.5727   2
   7   2   6 190.369 12.4339   3
  -7   2  -6 216.243 14.9432   4
  -7   2  -6 202.413 16.1862   3
   7  -2  -6 202.600 15.2831   5
  -7   2  -6 206.464 14.0005   5
  -7  -2   6 208.926 17.7367   3
   7   2   6 227.952 20.8076   4
  -7  -2   6 190.375 11.9707   2
   7  -2  -6 210.779 13.4701   4
  -8   2   6 444.847 23.5604   4
  -8  -2  -6 452.757 24.8395   3
  -8   2   6 450.301 20.5437   2
  -8   2   6 495.670 22.8163   5
   8   2  -6 445.418 26.2764   4
   8  -2   6 438.662 24.2231   4
  -8   2   6 422.880 26.8664   3
  -8   2   6 448.139 19.7916   5
  -8  -2  -6 446.154 24.1514   5
  -8   2  -6 471.959 24.5464   2
  -8  -2   6 454.935 26.1195   3
   8   2   6 433.493 26.9875   4
  -8   2  -6 474.937 23.8697   5
   8  -2  -6 441.951 22.4630   4
  -8   2  -6 425.893 25.9923   3
  -9   2   6 206.256 13.8786   2
  -9  -2  -6 194.598 17.4817   3
  -9   2   6 201.444 13.0181   5
  -9   2   6 218.193 20.2336   3
  -9  -2  -6 227.007 17.4618   5
   9  -2   6 224.417 16.8636   4
  -9   2  -6 203.812 15.8953   2
  -9   2  -6 211.892 18.5344   3
  -9   2  -6 190.567 15.1689   5
   9  -2  -6 208.711 15.0096   4
  -9  -2   6 217.589 18.3543   3
   9   2   6 206.877 19.0348   4
   0   3  -6 878.777 29.1225   2
   0  -3   6 878.768 29.0836   5
   0  -3  -6 875.874 28.6091   4
   0  -3   6 819.800 29.0098   2
   0  -3  -6 849.999 26.4209   3
   0  -3  -6 878.508 27.1408   2
   0   3   6 896.311 28.6148   4
   0   3  -6 894.776 28.9095   5
  -1  -3  -6 5031.86 171.002   1
   1  -3   6 5356.45 207.833   1
   1  -3   6 5134.11 207.900   1
   1   3  -6 5343.09 201.539   1
  -1  -3   6 4671.93 193.425   1
   1   3   6 5042.01 168.176   1
  -2   3   6 28.7520 2.41578   2
  -2  -3  -6 32.6962 4.48135   4
   2  -3   6 35.3182 4.65079   5
   2  -3   6 37.5395 5.48936   3
   2   3  -6 33.9960 4.28754   5
   2   3  -6 26.9086 3.37903   2
   2   3  -6 28.7622 4.97045   4
  -2   3   6 36.4291 4.23952   3
   2  -3   6 26.0120 4.30139   2
  -2  -3  -6 35.0794 2.29653   3
   2  -3  -6 36.7317 2.69800   2
   2  -3  -6 32.4976 2.46232   4
   2  -3  -6 30.3705 3.93634   3
  -2   3  -6 30.4429 4.25337   5
   2  -3  -6 33.8024 1.40033   5
  -2  -3   6 36.2417 4.71925   3
   2  -3  -6 33.4666 1.43003   5
  -2  -3   6 32.7251 4.09122   5
   2   3   6 28.2683 4.42373   4
  -2  -3   6 35.8880 4.23067   2
  -3  -3  -6 1438.82 50.3211   4
  -3  -3  -6 1453.74 44.3313   3
   3  -3   6 1426.70 47.4796   5
   3   3  -6 1474.77 48.9321   5
   3   3  -6 1428.17 49.8930   4
  -3   3   6 1481.97 43.7229   2
   3  -3   6 1560.37 48.4088   2
   3  -3   6 1401.80 49.8580   3
  -3   3  -6 1511.21 48.2557   2
  -3  -3   6 1440.97 47.1662   3
  -3  -3   6 1555.42 47.0243   2
   3  -3  -6 1521.92 44.9938   5
  -3  -3   6 1585.61 49.7496   4
   3   3   6 1482.31 43.4323   3
   3   3   6 1528.61 50.8922   4
   3  -3  -6 1426.87 47.7505   3
  -3  -3   6 1504.52 48.2085   5
   3  -3  -6 1494.26 44.1919   5
   3  -3  -6 1557.82 43.4040   4
  -4  -3  -6 1221.67 44.7350   4
   4   3  -6 1157.30 42.6916   5
  -4   3   6 1162.65 43.2022   3
   4   3  -6 1173.82 44.1440   4
   4  -3   6 1288.18 44.4530   3
  -4  -3  -6 1245.25 39.0471   3
   4  -3   6 1273.57 41.6908   5
  -4   3   6 1243.57 37.4180   2
   4   3   6 1182.62 37.2262   3
  -4   3  -6 1274.13 41.0582   5
   4  -3  -6 1232.37 37.1571   4
   4  -3  -6 1195.75 41.8529   3
   4  -3  -6 1228.43 40.1615   5
  -4   3  -6 1224.48 41.8241   2
   4   3   6 1235.35 44.8411   4
  -4   3  -6 1229.13 41.3169   4
  -4  -3   6 1191.01 39.7879   2
  -4  -3   6 1166.85 40.9372   3
  -4  -3   6 1174.87 41.6575   5
  -4  -3   6 1238.24 43.2501   4
  -5   3   6 722.781 24.7792   2
   5  -3   6 722.656 28.6862   5
  -5  -3  -6 745.026 27.5842   3
  -5  -3  -6 700.347 31.7674   4
   5   3  -6 719.294 27.7506   3
  -5   3   6 679.416 30.6389   3
  -5  -3  -6 690.708 29.8461   5
   5   3  -6 697.946 31.2827   4
   5   3  -6 723.811 30.6943   5
   5  -3   6 716.566 31.2976   3
  -5  -3   6 714.905 30.1345   4
  -5  -3   6 724.343 28.8641   3
  -5  -3   6 737.341 29.1934   5
  -5   3  -6 779.342 29.4375   2
  -5   3  -6 700.229 27.7491   5
   5   3   6 734.356 25.1579   3
   5  -3  -6 738.711 29.7753   3
   5   3   6 758.055 32.6528   4
  -5  -3   6 706.709 26.9038   2
  -5   3  -6 730.092 28.5565   4
   5  -3  -6 720.263 24.8889   4
   5  -3  -6 755.804 28.7880   5
  -6   3   6 898.956 28.0315   5
   6   3  -6 995.532 38.7121   5
  -6   3   6 913.619 28.1003   5
  -6   3   6 937.611 39.1987   3
   6   3  -6 935.446 39.0004   4
  -6   3   6 928.844 31.5478   2
  -6  -3  -6 975.195 34.9098   3
  -6   3  -6 890.851 35.2745   2
   6  -3  -6 903.189 31.5581   4
   6  -3  -6 846.966 35.5308   5
   6   3   6 903.763 31.5456   3
  -6   3  -6 923.830 35.3226   4
  -6   3  -6 855.492 35.4796   5
  -6  -3   6 836.968 35.2246   3
   6   3   6 907.560 39.2147   4
  -6   3  -6 878.875 33.9591   5
  -6   3  -6 870.877 38.1513   3
  -6  -3   6 924.899 33.3998   2
  -7  -3  -6 843.779 33.3519   3
  -7   3   6 832.550 29.1288   2
  -7   3   6 791.586 37.1284   3
  -7   3   6 809.010 26.0138   5
  -7   3   6 728.883 25.7520   5
   7   3  -6 746.504 35.2551   5
   7   3  -6 715.118 35.6003   4
   7   3   6 784.669 37.3424   4
  -7   3  -6 717.241 31.1474   5
  -7  -3   6 760.050 33.8018   3
   7   3   6 772.681 29.2235   3
  -7   3  -6 765.262 33.1927   2
  -7   3  -6 828.556 37.1332   3
  -8  -3  -6 224.645 16.6989   3
  -8   3   6 226.550 18.7794   3
  -8   3   6 231.268 11.3097   5
   8   3  -6 215.877 18.9950   4
  -8   3   6 224.830 10.9803   5
  -8   3   6 242.729 13.8668   2
  -8   3  -6 197.340 16.9087   4
  -8  -3   6 216.230 17.6528   3
   8  -3  -6 241.816 14.1614   4
  -8   3  -6 205.821 15.8849   5
  -8   3  -6 208.238 15.5904   2
   8   3   6 221.199 19.3011   4
  -8   3  -6 219.685 18.4750   3
  -9   3   6 24.5580 7.65888   3
  -9   3   6 20.4331 5.29033   2
   9   3  -6 15.0176 6.27550   4
  -9   3   6 35.2388 4.73149   5
  -9   3   6 17.1482 4.64264   5
  -9  -3  -6 27.7344 6.92315   3
   9   3   6 42.3130 10.9919   4
  -9  -3   6 30.9225 7.46737   3
  -9   3  -6 17.1938 6.72145   2
  -9   3  -6 15.7179 6.89633   3
  -9   3  -6 20.5050 5.73796   5
   0  -4   6 4586.43 189.552   1
   0   4  -6 4472.59 190.595   1
  -1   4   6 950.639 29.1328   2
   1  -4   6 945.128 31.6954   5
   1   4  -6 876.551 35.0825   4
   1   4  -6 951.647 31.8011   5
   1   4  -6 934.159 31.7992   2
  -1  -4  -6 960.810 30.7563   2
   1  -4   6 993.859 32.6538   2
   1  -4  -6 953.462 30.8632   3
   1   4   6 940.455 32.4401   4
   1  -4  -6 930.534 29.0273   4
  -1  -4   6 889.124 31.6550   2
  -1   4  -6 877.811 31.8418   2
  -1   4  -6 926.357 30.7037   5
  -1  -4   6 912.786 31.6121   5
   1  -4  -6 900.353 29.3335   2
  -2  -4  -6 1466.61 49.5470   4
   2   4  -6 1512.88 47.3931   2
  -2   4   6 1489.00 44.3056   2
   2   4  -6 1411.30 49.5471   4
  -2   4   6 1522.84 48.5591   3
  -2  -4  -6 1543.83 47.1884   2
   2   4  -6 1518.45 50.9952   5
  -2  -4  -6 1462.65 42.9621   3
   2  -4   6 1462.97 48.1638   2
   2  -4   6 1503.04 47.5072   5
  -2  -4   6 1517.95 48.0402   5
   2  -4  -6 1456.11 42.2023   4
  -2  -4   6 1475.81 47.4855   2
   2  -4  -6 1518.79 47.7436   3
  -2   4  -6 1445.51 48.1350   2
   2   4   6 1459.47 49.9526   4
  -2   4  -6 1522.81 46.6087   5
  -2  -4   6 1492.34 47.3085   3
   2  -4  -6 1479.27 44.5769   2
   3   4  -6 503.706 19.8278   2
  -3  -4  -6 501.720 16.8231   3
  -3   4   6 496.614 21.7759   3
  -3  -4  -6 505.614 22.8456   4
   3  -4   6 495.471 20.3737   5
   3  -4   6 494.844 20.7682   2
   3   4  -6 448.900 21.9765   4
   3  -4   6 485.852 22.9197   3
  -3   4   6 470.961 16.8659   2
   3   4  -6 463.235 20.9090   5
   3   4   6 473.040 22.5051   4
   3  -4  -6 478.754 16.8931   5
  -3   4  -6 500.058 19.7547   4
  -3   4  -6 496.726 21.0161   5
  -3  -4   6 491.215 19.8827   3
  -3  -4   6 466.163 21.2165   4
  -3  -4   6 484.673 20.4930   5
  -3  -4   6 452.775 19.5381   2
   3  -4  -6 490.188 20.6034   3
   3  -4  -6 485.514 16.4303   5
   3  -4  -6 464.761 17.0154   2
  -3   4  -6 507.611 20.8465   2
  -4  -4  -6 40.2215 6.39549   4
   4   4  -6 49.1562 6.37408   5
   4   4  -6 46.9098 7.79951   4
  -4  -4  -6 51.3519 4.72356   3
  -4   4   6 49.2875 4.36396   2
   4  -4   6 43.3447 6.43621   2
  -4   4   6 46.4815 6.52862   3
   4  -4   6 67.9541 9.62595   3
   4  -4   6 38.9338 5.66381   5
   4  -4  -6 58.3037 6.83639   3
  -4   4  -6 41.7511 5.67569   5
   4  -4  -6 51.4702 5.43816   5
  -4  -4   6 58.4782 6.21659   2
   4  -4  -6 47.9549 5.29622   5
   4   4   6 55.8214 7.46651   4
  -4  -4   6 48.2993 6.13579   3
  -4   4  -6 49.0569 6.24203   2
  -4   4  -6 50.1618 5.57304   4
  -5   4   6 243.357 11.2709   2
   5   4  -6 233.548 15.5819   5
  -5  -4  -6 218.893 16.5702   5
   5   4  -6 242.931 17.0809   4
  -5  -4  -6 235.643 14.2566   3
   5  -4   6 214.970 15.7083   3
  -5  -4  -6 225.263 16.3239   4
  -5   4   6 223.384 15.6912   3
   5  -4   6 254.981 14.3254   5
  -5   4  -6 242.370 13.2414   4
   5  -4  -6 240.225 8.85764   4
   5   4   6 260.277 17.6492   4
  -5  -4   6 259.829 14.4743   3
  -5  -4   6 212.922 12.9491   2
   5  -4  -6 240.481 13.9124   5
   5  -4  -6 243.328 15.0965   3
  -5   4  -6 248.402 13.2224   5
  -5  -4   6 226.617 14.5895   5
  -5  -4   6 222.027 15.4351   4
  -5   4  -6 234.958 14.2507   2
   5   4   6 243.601 11.1631   3
  -6   4   6 158.680 9.49770   2
   6   4  -6 136.263 13.2387   4
   6   4  -6 163.027 13.8222   5
  -6   4   6 146.021 13.4832   3
  -6  -4  -6 149.249 10.4304   3
  -6  -4   6 131.033 11.4544   2
  -6   4  -6 131.627 11.3161   2
  -6  -4   6 133.571 11.7497   3
   6  -4  -6 143.910 12.1331   5
  -6   4  -6 175.773 11.7262   4
   6   4   6 144.970 14.0141   4
   6  -4  -6 141.138 7.48755   4
  -6   4  -6 165.899 11.6648   5
   6   4   6 137.144 8.89607   3
  -6   4  -6 136.656 11.0604   5
  -7  -4  -6 183.915 13.5243   3
   7   4  -6 178.338 16.1595   4
  -7   4   6 187.350 11.3818   2
   7   4  -6 200.151 15.6745   5
  -7   4   6 130.503 15.2537   3
   7  -4  -6 177.334 9.54557   4
  -7   4  -6 191.162 13.2979   5
  -7   4  -6 190.296 14.6749   2
  -7   4  -6 170.791 12.7595   4
   7   4   6 190.067 17.7845   4
  -7  -4   6 187.973 14.4374   3
   7   4   6 169.214 11.0192   3
  -8  -4  -6 271.108 17.9552   3
  -8   4   6 253.517 20.5579   3
  -8   4   6 265.053 14.5436   2
   8   4  -6 257.671 20.6991   4
   8  -4  -6 264.859 13.5338   4
  -8   4  -6 261.090 16.8638   4
   8   4   6 262.355 21.5445   4
  -8  -4   6 243.793 18.0773   3
  -8   4  -6 244.786 17.2603   2
  -9  -4  -6 32.3840 7.85800   3
  -9   4   6 44.3396 7.28052   2
  -9   4  -6 48.3297 8.82279   5
  -9  -4   6 34.4538 8.79786   3
  -9   4  -6 42.3024 8.95802   2
   9  -4  -6 35.4849 5.94587   4
   0   5  -6 1011.89 34.6603   5
   0   5  -6 1057.16 36.4917   2
   0  -5  -6 1035.73 34.2720   3
   0  -5  -6 1078.19 34.8490   4
   0  -5  -6 1047.43 34.4701   2
   0   5   6 1050.79 34.7162   4
   0  -5   6 1101.19 36.9696   2
   0  -5   6 1027.78 35.4771   5
   1  -5   6 915.809 31.9170   5
  -1  -5  -6 930.133 31.3648   2
   1   5  -6 889.036 31.5206   5
  -1  -5  -6 914.963 32.5581   4
  -1   5   6 928.819 29.8840   2
   1  -5   6 966.448 33.3859   2
   1   5  -6 931.779 33.8002   4
   1   5  -6 872.284 32.1228   2
   1  -5  -6 903.546 30.2233   2
  -1  -5   6 891.727 32.5664   2
   1   5   6 942.931 32.8737   4
  -1  -5   6 902.170 32.0331   5
  -1   5  -6 900.458 32.8295   2
  -1   5  -6 863.249 30.3344   5
   1  -5  -6 928.317 28.9688   4
   2   5  -6 633.794 24.0828   2
   2   5  -6 607.841 23.9709   5
   2  -5   6 604.710 23.8011   5
  -2   5   6 625.738 21.3853   2
  -2  -5  -6 597.878 19.5860   3
  -2  -5  -6 612.414 23.4485   2
   2  -5   6 636.175 24.9256   2
   2   5  -6 596.198 25.8366   4
  -2  -5  -6 610.355 25.3499   4
   2  -5  -6 600.158 23.9999   3
  -2  -5   6 617.173 24.2846   5
  -2   5  -6 629.510 24.7485   2
   2   5   6 612.838 25.6872   4
  -2  -5   6 567.697 23.7167   2
  -2   5  -6 586.114 22.0230   5
  -3   5   6 877.773 35.2631   3
  -3  -5  -6 939.694 29.5570   3
   3  -5   6 970.982 34.9151   2
   3  -5   6 960.489 34.0303   5
  -3  -5  -6 896.332 33.2374   2
   3   5  -6 960.927 37.4776   4
  -3  -5  -6 892.651 35.9946   4
  -3   5   6 895.757 30.3758   2
   3   5  -6 870.779 33.0791   2
   3   5  -6 862.661 34.0271   5
  -3  -5   6 989.750 34.8539   5
   3  -5  -6 965.293 29.8207   5
  -3  -5   6 891.087 33.1515   3
  -3   5  -6 1012.06 35.1972   2
   3  -5  -6 948.096 29.0353   5
   3   5   6 932.849 36.7483   4
   3  -5  -6 944.531 34.7172   3
  -3  -5   6 960.586 34.2347   2
   3  -5  -6 1013.48 31.4826   2
  -4  -5  -6 986.627 35.6472   5
   4   5  -6 951.570 39.1356   4
   4  -5   6 1026.17 36.2076   2
  -4   5   6 924.555 31.3121   2
   4  -5   6 939.904 35.1019   5
  -4  -5  -6 894.792 34.5078   2
   4   5  -6 913.003 35.8343   5
  -4  -5  -6 958.381 31.3219   3
  -4   5   6 970.490 37.8799   3
   4  -5   6 967.170 39.2339   3
  -4  -5  -6 976.861 38.8539   4
  -4  -5   6 912.427 36.8418   4
  -4   5  -6 925.316 32.5884   5
   4  -5  -6 918.439 39.1800   3
   4  -5  -6 953.030 31.5378   2
  -4  -5   6 916.385 35.6839   5
  -4  -5   6 928.866 34.5357   3
  -4   5  -6 892.310 32.9055   4
  -4  -5   6 952.615 34.8588   2
   4  -5  -6 960.519 32.9681   5
  -4   5  -6 956.014 35.7845   2
   4  -5  -6 951.877 31.4297   5
   4   5   6 968.049 39.0242   4
   5   5  -6 262.215 18.6854   4
  -5  -5  -6 278.687 13.7123   3
  -5   5   6 291.226 13.5844   2
  -5  -5  -6 278.394 17.1740   5
   5   5  -6 293.011 17.3026   5
  -5   5   6 336.619 19.7027   3
  -5  -5   6 280.844 15.9250   3
  -5   5  -6 302.120 17.0418   2
   5   5   6 291.093 19.8160   4
  -5   5  -6 282.331 14.3061   5
  -5   5  -6 270.113 15.4055   5
   5  -5  -6 295.495 15.7158   5
  -5   5  -6 277.927 14.4605   4
   5  -5  -6 287.384 19.8045   3
  -5  -5   6 290.568 17.6843   2
   6   5  -6 558.545 30.1846   4
   6   5  -6 543.780 27.4693   5
  -6  -5  -6 585.675 23.9544   3
  -6   5   6 564.614 29.9496   3
  -6   5   6 574.743 22.1690   2
  -6   5  -6 558.561 23.5960   4
   6   5   6 553.238 30.1989   4
  -6   5  -6 525.439 22.7426   5
  -6   5  -6 490.127 23.9448   5
  -7   5   6 255.276 20.7968   3
  -7  -5  -6 269.961 16.6859   3
   7   5  -6 292.876 21.7675   4
  -7   5   6 296.452 14.9569   2
  -7   5  -6 280.039 15.9163   4
  -7   5  -6 285.114 16.0486   5
   7   5   6 287.859 21.5050   4
  -7  -5   6 278.428 18.1614   3
  -7   5  -6 305.712 18.5636   2
  -8  -5  -6 72.1584 9.96441   3
  -8   5   6 73.5660 8.24856   2
   8   5  -6 94.7176 12.9239   4
  -8   5   6 81.2922 13.8007   3
   8   5   6 72.3158 11.6160   4
  -8   5  -6 75.6142 9.29383   5
  -8   5  -6 75.6910 10.9610   2
  -8  -5   6 83.4482 11.8438   3
  -8   5  -6 109.886 11.7698   4
  -9   5   6 33.9054 9.06434   3
  -9  -5  -6 13.0223 5.43868   3
  -9   5   6 18.4731 4.96398   2
   9   5   6 7.20834 6.53987   4
  -9   5  -6 13.0991 6.79268   2
  -9   5  -6 16.8100 5.56390   5
   0   6  -6 6.88262 3.52746   2
   0   6   6 0.89366 2.05278   2
   0  -6  -6 3.08096 2.43586   4
   0   6  -6 1.67818 2.10218   4
   0  -6   6 -0.8502 2.30054   5
   0   6   6 6.61905 2.60753   4
   0   6  -6 2.99021 1.82269   5
   0  -6  -6 4.44543 2.73139   2
   0  -6  -6 -0.0164 1.58636   3
  -1   6   6 880.381 29.9370   2
  -1  -6  -6 851.962 30.0581   3
   1  -6   6 870.268 31.5930   5
   1  -6   6 855.256 36.4516   2
  -1  -6  -6 891.074 32.4483   4
  -1   6   6 905.029 28.5459   4
   1   6  -6 899.902 31.3223   5
   1   6  -6 830.454 32.1201   2
  -1  -6  -6 884.457 31.6844   2
   1   6  -6 890.723 33.9228   4
   1  -6  -6 902.076 32.0281   3
  -1   6  -6 937.477 33.3658   2
   1  -6  -6 867.190 28.1819   4
  -1   6  -6 867.204 29.7449   5
   1  -6  -6 896.564 30.7247   2
  -1  -6   6 885.137 32.0070   5
  -1   6  -6 858.123 31.5835   4
  -1  -6   6 750.882 35.0574   2
   1   6   6 888.184 32.6340   4
  -2   6   6 39.6882 4.69536   2
   2  -6   6 39.1983 6.40399   2
   2   6  -6 51.5314 5.81691   5
   2   6  -6 50.4590 6.86524   4
  -2  -6  -6 45.0689 4.78291   5
   2   6  -6 36.3991 6.12026   2
   2  -6   6 38.0294 5.37117   5
  -2  -6  -6 42.1378 6.01755   2
  -2  -6  -6 49.4238 6.24896   4
  -2  -6  -6 53.9333 4.29264   3
   2  -6   6 47.0557 8.43406   3
  -2   6  -6 50.1820 7.04624   2
  -2  -6   6 48.5802 5.94744   5
  -2   6  -6 52.0290 5.12424   5
   2  -6  -6 48.7589 2.50201   5
  -2  -6   6 59.7388 7.02545   2
   2  -6  -6 47.9111 5.26235   2
  -2   6  -6 42.9167 5.15696   4
   2  -6  -6 46.2713 2.64103   5
   2  -6  -6 48.7082 5.79795   3
   2   6   6 50.9376 6.48523   4
   3   6  -6 192.652 12.5075   5
   3   6  -6 191.308 14.2683   4
   3  -6   6 168.756 12.1725   2
  -3  -6  -6 192.317 12.1200   2
  -3  -6  -6 186.061 8.95789   3
  -3   6   6 179.742 10.0958   2
   3  -6   6 170.428 13.8886   3
  -3  -6  -6 192.676 11.3310   5
   3   6  -6 204.360 12.4102   2
  -3   6  -6 192.225 10.2378   5
   3   6   6 211.476 14.7391   4
  -3  -6   6 196.164 12.9215   2
   3  -6  -6 192.442 9.33140   5
   3  -6  -6 200.995 8.65095   5
  -3   6  -6 204.617 13.0290   2
   3  -6  -6 200.753 12.9273   3
  -3  -6   6 196.478 12.2858   3
  -3  -6   6 186.733 12.7373   5
   3  -6  -6 184.060 10.3985   2
  -4  -6  -6 554.941 20.4656   3
  -4   6   6 562.956 26.8504   3
  -4  -6  -6 561.253 24.4140   5
   4  -6   6 454.829 23.3747   5
  -4   6   6 554.722 21.1644   2
   4   6  -6 557.550 25.0500   5
   4   6  -6 588.260 28.7393   4
   4   6   6 549.015 27.3929   4
  -4  -6   6 571.906 23.9950   3
  -4   6  -6 469.801 22.1225   5
   4  -6  -6 547.525 25.4102   3
   4  -6  -6 553.378 20.4889   5
  -4   6  -6 527.414 21.5805   4
  -4   6  -6 586.492 25.6059   2
   4  -6  -6 574.565 21.6659   2
  -5   6   6 124.188 8.33228   2
  -5   6   6 101.983 12.1889   3
  -5  -6  -6 103.170 10.3224   5
   5   6  -6 109.728 12.4216   4
   5   6  -6 119.411 10.7692   5
  -5  -6  -6 115.566 8.37467   3
  -5   6  -6 116.653 8.51838   4
  -5  -6   6 117.656 10.8027   3
  -5   6  -6 112.370 9.05605   5
  -5   6  -6 101.118 10.7691   2
   5  -6  -6 105.428 8.34439   5
  -5   6  -6 108.456 8.26835   5
   6   6  -6 70.8703 10.0112   5
  -6   6   6 72.7922 7.29538   2
  -6  -6  -6 65.9542 7.42835   3
   6   6  -6 81.9064 11.7370   4
  -6   6   6 74.6534 10.4646   3
  -6   6  -6 79.4674 8.21081   5
  -6   6  -6 68.0288 7.30633   5
   6   6   6 63.7015 10.1643   4
  -6   6  -6 77.0757 7.29643   4
  -6   6  -6 81.5909 10.4556   2
  -6  -6   6 66.6319 9.28907   3
  -7   6   6 59.2976 7.11501   2
  -7  -6  -6 50.9127 7.49733   3
   7   6  -6 80.3189 13.3483   4
  -7   6   6 54.1482 11.1936   3
  -7   6  -6 57.3695 8.02148   5
  -7   6  -6 47.5453 6.61616   4
  -7   6  -6 47.9765 6.81892   5
  -7  -6   6 68.6856 9.14525   3
   7   6   6 45.4961 10.1786   4
  -7   6  -6 54.4839 9.47925   2
  -8   6   6 97.4489 9.17494   2
  -8   6   6 88.9531 14.1323   3
  -8  -6  -6 96.5121 10.8047   3
  -8   6  -6 116.402 12.0155   2
  -8   6  -6 93.6692 8.90709   5
  -8  -6   6 89.4064 11.1222   3
   0   7  -6 86.6936 8.55854   4
   0  -7  -6 77.6639 6.41663   4
   0  -7  -6 80.7939 7.32667   2
   0  -7  -6 67.8800 6.96717   3
   0  -7   6 66.8781 7.61224   2
   0   7   6 58.1964 6.06732   2
   0   7  -6 64.8117 7.43957   2
   0   7   6 75.7621 6.83684   4
   0  -7  -6 72.8336 4.34063   5
   0   7  -6 81.5863 6.42275   5
  -1   7   6 378.949 15.4179   4
   1   7  -6 412.655 19.7565   2
   1  -7   6 382.784 22.0814   2
  -1  -7  -6 421.903 21.9852   2
   1   7  -6 428.267 20.8940   4
   1   7  -6 413.494 17.3970   5
  -1   7   6 401.680 17.5872   2
  -1  -7  -6 413.088 18.0682   3
  -1  -7  -6 396.432 15.5558   5
  -1  -7  -6 396.464 19.0009   4
  -1   7  -6 390.029 15.9135   5
   1  -7  -6 378.267 15.0797   4
   1  -7  -6 393.792 13.0507   5
  -1   7  -6 402.898 18.8154   4
   1  -7  -6 395.912 19.1476   3
  -1  -7   6 435.765 19.6993   5
   1   7   6 422.969 19.7418   4
  -1   7  -6 417.748 20.4061   2
   1  -7  -6 371.706 17.8847   2
  -2  -7  -6 666.155 23.1835   3
  -2  -7  -6 662.429 24.9806   5
   2   7  -6 678.258 30.3610   4
  -2   7   6 667.037 25.2801   2
  -2  -7  -6 680.529 27.6810   2
   2  -7   6 672.897 27.4479   5
   2   7  -6 687.460 28.1224   2
  -2  -7  -6 608.632 27.9686   4
   2   7  -6 674.823 26.0589   5
   2  -7  -6 668.667 28.1760   3
  -2   7  -6 667.059 23.4249   5
   2  -7  -6 684.989 21.2398   5
  -2   7  -6 661.136 28.2454   2
   2  -7  -6 668.959 25.8679   2
   2   7   6 692.182 29.3414   4
  -2  -7   6 689.037 27.8508   5
  -2   7  -6 682.849 25.8413   4
   3  -7   6 512.765 23.6517   5
   3   7  -6 562.261 23.4581   5
  -3  -7  -6 551.367 19.7697   3
   3   7  -6 551.359 27.7220   4
  -3  -7  -6 543.549 26.2269   4
  -3   7   6 545.301 21.3789   2
   3   7  -6 525.690 24.0353   2
  -3  -7  -6 554.639 23.1580   5
   3  -7  -6 513.991 18.8316   5
  -3   7  -6 531.840 25.0596   2
   3   7   6 531.246 26.5596   4
   3  -7  -6 532.877 24.9938   3
  -3  -7   6 521.062 23.3183   3
  -3   7  -6 546.421 23.2195   4
  -3   7  -6 539.821 19.6479   5
   3  -7  -6 504.748 21.7796   2
   4   7  -6 454.220 21.3800   5
   4   7  -6 446.135 25.7328   4
  -4   7   6 436.508 18.9346   2
  -4  -7  -6 432.619 17.6953   3
   4  -7  -6 462.235 18.1227   5
   4  -7  -6 460.311 19.5718   2
  -4   7  -6 427.990 18.5028   4
   4   7   6 409.322 24.4050   4
  -4   7  -6 414.749 16.7869   5
  -4  -7   6 456.907 21.6454   3
  -5   7   6 273.552 14.0494   2
   5   7  -6 265.882 19.8322   4
  -5  -7  -6 262.247 13.4646   3
   5   7  -6 261.411 16.6745   5
   5   7   6 253.002 19.5984   4
  -5  -7   6 265.737 16.3585   3
  -5   7  -6 248.416 12.8738   4
  -5   7  -6 240.376 16.1188   2
   5  -7  -6 251.986 13.5928   5
   5  -7  -6 249.329 13.8133   2
   6   7  -6 393.620 25.7352   4
  -6   7   6 366.762 17.6002   2
  -6  -7  -6 380.144 18.2325   3
  -6   7  -6 364.380 16.6240   4
  -6   7  -6 366.940 21.6017   2
   6   7   6 359.335 24.6354   4
  -6  -7   6 378.180 21.0974   3
  -6   7  -6 336.494 16.5662   5
  -7   7   6 110.793 15.1846   3
   7   7  -6 112.874 14.6023   4
  -7   7   6 112.817 9.48779   2
  -7  -7  -6 103.920 9.42088   3
  -7   7  -6 98.7097 8.03827   5
   7   7   6 114.660 14.2595   4
  -7   7  -6 100.369 12.0603   2
  -7   7  -6 95.9194 8.22894   5
  -7  -7   6 98.9095 10.9626   3
   8   7  -6 424.194 29.6750   4
  -8   7   6 463.094 21.4367   2
  -8  -7  -6 460.015 26.7435   3
  -8   7   6 439.098 29.2936   3
   8   7   6 398.774 28.6937   4
  -8   7  -6 426.326 25.0530   2
  -8  -7   6 364.317 24.2551   3
   0  -8  -6 180.680 10.8213   4
   0  -8  -6 185.433 12.3154   3
   0   8   6 210.391 13.8715   4
   0   8  -6 194.859 13.5100   4
   0  -8  -6 169.369 8.62074   5
   0  -8   6 174.132 12.3765   5
   0   8   6 164.564 11.5353   2
   0   8  -6 164.878 8.66606   5
   0  -8  -6 171.081 11.8468   2
  -1  -8  -6 879.336 33.6292   4
   1   8  -6 872.892 35.4782   2
  -1   8   6 889.668 32.5667   2
   1  -8   6 861.343 33.5704   5
   1   8  -6 860.836 36.1230   4
  -1   8   6 846.077 29.2826   4
  -1  -8  -6 897.050 33.4130   3
   1  -8  -6 897.382 34.9284   3
  -1   8  -6 856.151 27.4454   5
   1   8   6 873.515 34.1854   4
  -1   8  -6 895.756 33.9367   4
   1  -8  -6 878.088 33.4690   2
   1  -8  -6 912.351 28.0544   5
   2   8  -6 414.332 18.1602   5
  -2  -8  -6 428.902 22.0102   4
  -2  -8  -6 429.901 18.9200   5
  -2   8   6 433.171 19.3856   2
   2   8  -6 408.919 21.2102   2
  -2  -8  -6 426.624 17.1814   3
   2   8  -6 455.242 24.2448   4
   2  -8  -6 439.970 22.2989   3
  -2   8  -6 393.358 13.9628   5
  -2   8  -6 406.610 22.0071   2
   2   8   6 446.338 22.8962   4
   2  -8  -6 433.697 19.9483   2
   2  -8  -6 443.935 15.8113   5
  -2   8  -6 434.631 19.6423   4
   3   8  -6 261.830 14.1575   5
  -3   8   6 245.152 13.8378   2
   3   8  -6 226.586 15.3672   2
  -3  -8  -6 267.641 12.4223   3
  -3  -8  -6 250.895 14.8311   5
   3  -8  -6 271.709 15.1500   2
   3  -8  -6 264.807 11.9588   5
  -3  -8   6 237.476 17.9536   3
   3   8   6 245.170 17.8660   4
  -3   8  -6 272.544 16.7959   2
  -3   8  -6 275.754 13.9769   4
  -4   8   6 86.0366 8.13057   2
   4   8  -6 95.5103 11.7338   4
  -4  -8  -6 80.6186 9.49463   5
  -4  -8  -6 91.2002 7.17254   3
   4  -8  -6 80.9098 6.98563   5
   4  -8  -6 69.1573 8.11662   2
   4   8   6 102.795 12.3063   4
  -4   8  -6 84.3493 6.78995   4
  -4  -8   6 92.7085 9.25443   3
  -4   8  -6 83.4583 9.64297   2
  -4   8  -6 75.0412 7.04245   4
  -5  -8  -6 177.346 10.8290   3
  -5   8   6 176.681 11.6752   2
   5   8  -6 153.774 15.8193   4
   5   8   6 162.320 15.6241   4
   5  -8  -6 155.067 11.4265   2
  -5  -8   6 170.055 13.0202   3
  -5   8  -6 179.300 14.3311   2
  -5   8  -6 187.420 9.48538   4
  -5   8  -6 149.775 9.24408   4
  -6   8   6 58.6679 7.57269   2
  -6  -8  -6 89.7420 8.48188   3
   6   8  -6 64.8488 11.4123   4
  -6   8  -6 65.5370 10.2897   2
   6   8   6 87.7697 13.2385   4
  -6   8  -6 72.7460 5.58679   4
  -6  -8   6 90.4731 10.7221   3
  -7  -8  -6 141.521 11.7495   3
   7   8  -6 153.726 16.9947   4
  -7   8   6 142.368 11.3287   2
  -7   8  -6 145.635 14.6091   2
   7   8   6 127.499 15.4692   4
  -7  -8   6 144.562 13.4244   3
   0  -9  -6 545.309 22.4983   4
   0  -9  -6 523.570 20.5327   5
   0  -9  -6 539.985 25.6108   3
   0   9   6 526.981 22.8848   4
   0   9  -6 523.892 25.7712   4
   0   9  -6 612.891 27.5929   2
  -1  -9  -6 170.875 12.2160   4
   1   9  -6 193.395 14.5874   2
  -1  -9  -6 192.810 13.0458   3
  -1  -9  -6 169.816 10.3296   5
  -1   9   6 154.785 11.7126   2
   1   9  -6 156.826 13.9265   4
  -1   9   6 165.769 9.09116   4
   1   9   6 168.772 12.7712   4
  -1   9  -6 181.696 14.4122   2
   1  -9  -6 152.228 12.6790   3
  -1   9  -6 167.577 12.6091   4
  -2   9   6 413.859 19.6473   2
   2   9  -6 429.108 22.5238   2
  -2  -9  -6 388.130 17.0515   3
  -2  -9  -6 393.865 19.8910   3
  -2  -9  -6 406.365 18.9191   5
  -2  -9  -6 360.853 21.1584   4
  -2   9  -6 393.725 21.8253   2
  -2   9  -6 406.147 19.3082   4
   2  -9  -6 381.213 15.7857   5
   2   9   6 392.819 22.2143   4
   3   9  -6 107.246 10.8576   2
  -3  -9  -6 110.073 10.3810   5
  -3  -9  -6 112.163 8.17558   3
   3   9  -6 114.925 12.5836   4
  -3   9   6 95.3449 8.61436   2
   3  -9  -6 117.567 8.32000   5
  -3   9  -6 109.542 11.8332   2
  -3  -9   6 118.048 11.5007   3
   3   9   6 87.9100 13.6921   4
  -3   9  -6 105.958 8.50369   4
   4   9  -6 29.4128 8.90923   4
  -4   9   6 40.1719 6.66622   2
  -4  -9  -6 39.2985 5.39852   3
   4  -9  -6 35.3590 5.53275   5
  -4   9  -6 34.1038 7.73781   2
  -4   9  -6 32.2397 4.95463   4
   4   9   6 36.7294 9.00827   4
  -4   9  -6 45.1976 5.29606   4
  -4  -9   6 30.0357 7.09978   3
   5   9  -6 27.3873 9.29306   4
  -5  -9  -6 29.3871 5.30497   3
  -5   9   6 22.7639 5.52198   2
  -5   9  -6 37.3978 4.24825   4
   5  -9  -6 23.2036 5.58720   5
  -5  -9   6 41.2955 8.10480   3
  -5   9  -6 30.6859 7.34802   2
   5   9   6 44.9213 10.1938   4
  -6  -9  -6 23.0435 5.32215   3
  -6   9   6 21.4446 6.48647   2
   6   9  -6 23.6498 8.27944   4
  -6   9  -6 11.7697 7.35142   2
  -6  -9   6 13.0251 5.23814   3
   0 -10  -6 28.1424 4.77115   5
   0 -10  -6 17.5802 5.68487   3
   0  10  -6 14.4113 4.87114   2
   0  10  -6 14.5252 5.84479   4
   0  10   6 18.3312 5.06241   4
  -1  10   6 300.490 17.7670   2
  -1 -10  -6 306.006 17.6424   4
  -1  10   6 314.134 13.7661   4
   1  10  -6 330.148 20.1305   2
  -1 -10  -6 328.542 16.2920   5
  -1 -10  -6 338.440 19.0304   3
   1 -10  -6 322.395 14.8965   5
  -1  10  -6 350.085 20.9961   2
  -1  10  -6 312.865 18.3872   4
   1  10   6 329.354 18.7353   4
   2  10  -6 449.175 26.1349   4
  -2 -10  -6 406.374 21.7660   3
   2  10  -6 464.752 24.7594   2
  -2  10   6 410.902 20.7694   2
  -2 -10  -6 426.033 20.7827   5
  -2 -10  -6 419.354 18.8770   3
   2  10   6 437.235 24.4583   4
   2 -10  -6 420.218 17.9184   5
  -2  10  -6 463.652 24.5379   2
  -2  10  -6 438.578 20.9512   4
   3  10  -6 64.9669 10.3285   4
   3  10  -6 77.2639 10.3389   2
  -3 -10  -6 65.6609 6.85568   3
  -3  10   6 66.4302 7.73168   2
  -3 -10   6 60.1800 8.31234   3
  -3  10  -6 56.1354 6.51062   4
   3  10   6 55.2110 10.8002   4
   3 -10  -6 60.9159 6.54847   5
  -3  10  -6 52.3262 9.22214   2
  -4  10   6 586.413 26.6392   2
   4  10  -6 629.803 34.4425   4
  -4 -10  -6 631.195 24.8781   3
  -4  10  -6 620.660 30.5133   2
   4  10   6 649.419 33.6992   4
  -4 -10   6 616.751 29.0940   3
   4 -10  -6 563.228 28.4942   5
   0  11   6 8.13742 3.79540   4
   1  11  -6 14.2353 6.20000   4
  -1  11   6 8.30863 4.87799   2
   1  11  -6 20.9963 6.05267   2
   1  11   6 9.66673 5.15562   4
  -1  11  -6 23.8534 8.58736   2
  -1  11  -6 12.9663 5.03197   4
   2  11  -6 24.2482 7.85065   4
  -2 -11  -6 23.1453 5.07915   3
  -2  11   6 30.5088 6.90171   2
   2  11  -6 20.6204 6.78265   2
  -2  11  -6 30.8484 6.10312   4
  -2  11  -6 23.4836 6.58926   2
   2  11   6 40.4700 8.62201   4
   0   0  -7 1.18712 0.93134   2
   0   0   7 0.15686 0.80328   2
   0   0   7 1.27663 0.74675   5
   0   0  -7 2.60823 1.29180   5
  -1   0   7 832.324 23.7909   2
   1   0   7 830.069 25.2544   5
   1   0  -7 782.535 23.6198   2
   1   0  -7 834.202 25.4750   5
  -1   0   7 808.584 25.3237   3
   1   0  -7 761.438 24.9997   3
  -1   0  -7 804.375 25.7588   5
  -1   0  -7 792.772 25.6338   2
  -1   0   7 830.580 24.8096   5
   2   0  -7 13.5726 2.64933   5
   2   0  -7 12.1098 2.11829   3
  -2   0  -7 18.7449 3.07706   2
   2   0   7 15.2561 2.46048   3
  -2   0  -7 12.6433 3.46952   4
  -2   0  -7 18.4896 3.15286   5
  -2   0   7 13.3982 1.51062   2
  -2   0   7 14.8770 2.31407   5
  -2   0   7 13.9880 2.43980   3
   3   0  -7 33.5043 4.06607   5
  -3   0   7 24.2703 4.16521   3
  -3   0  -7 25.5068 4.01176   5
  -3   0  -7 36.4246 4.80504   4
  -3   0  -7 32.4486 3.83103   3
   3   0  -7 21.6045 3.46531   4
  -3   0   7 24.3094 2.98823   5
   3   0  -7 28.8639 3.53150   3
  -3   0   7 28.2285 2.38951   2
   3   0   7 24.6478 3.47510   3
   3   0   7 27.6465 5.08213   4
  -4   0   7 -0.1559 2.35784   3
   4   0  -7 2.96385 2.61654   4
   4   0  -7 3.14031 2.34675   3
  -4   0  -7 3.39735 2.15770   5
  -4   0  -7 1.03025 2.26777   3
  -4   0   7 3.79853 2.22766   5
  -4   0   7 2.58729 1.19095   2
   4   0  -7 0.65598 2.43948   5
  -4   0  -7 -0.3294 2.50569   4
   4   0   7 1.82282 3.21150   4
   4   0   7 4.29948 2.00863   3
   5   0  -7 1320.58 45.8214   5
   5   0  -7 1345.42 44.0613   3
  -5   0   7 1246.49 42.2517   5
   5   0   7 1307.26 43.6173   3
  -5   0   7 1265.74 45.7233   3
   5   0  -7 1303.59 45.1301   4
   5   0   7 1221.47 46.0199   4
  -5   0  -7 1348.30 45.3072   3
  -5   0  -7 1267.90 44.0672   5
  -5   0   7 1298.52 43.5848   4
  -5   0  -7 1302.15 46.8458   4
  -6   0   7 524.405 22.7607   4
   6   0  -7 506.707 24.1462   4
  -6   0   7 527.779 22.0276   5
  -6   0   7 517.459 25.3407   3
   6   0   7 551.665 23.0767   3
  -6   0  -7 519.107 24.5499   3
  -6   0  -7 476.324 23.0387   5
   6   0  -7 495.321 22.5824   3
   6   0   7 513.913 25.2208   4
  -6   0  -7 524.733 25.5237   4
   6   0  -7 532.358 25.2175   5
   7   0   7 74.4608 7.68588   3
  -7   0  -7 73.8062 10.0143   3
   7   0  -7 100.754 10.0331   4
   7   0   7 63.5826 9.12590   4
  -7   0   7 61.8080 10.6900   3
  -7   0   7 90.6624 8.72180   4
  -7   0   7 68.3792 7.18256   5
  -8   0   7 450.228 26.9474   3
   8   0   7 451.723 26.3567   4
  -8   0   7 449.140 21.4753   5
   8   0  -7 422.832 23.9051   4
   8   0  -7 488.749 27.3636   5
  -8   0  -7 439.038 24.1919   2
  -8   0  -7 450.976 24.1704   5
  -9   0   7 71.6147 8.55581   5
  -9   0  -7 87.2582 11.6287   5
  -9   0  -7 85.3294 11.5724   2
  -9   0   7 70.0360 12.1868   3
  -9   0  -7 52.4269 10.3797   3
   9   0  -7 72.6031 10.0775   4
   9   0   7 57.5694 10.1942   4
 -10   0   7 221.281 20.6381   3
 -10   0  -7 208.222 17.1182   2
 -10   0   7 193.517 14.4547   2
  10   0   7 186.145 17.6216   4
 -10   0  -7 191.144 16.5387   5
 -10   0   7 215.992 15.7090   5
 -10   0  -7 197.285 19.1136   3
   0   1   7 6390.30 214.160   1
   0   1   7 6715.37 212.035   1
   0   1  -7 7043.01 237.183   1
   0  -1   7 6485.04 228.771   1
   1  -1   7 150.285 7.23741   5
   1   1  -7 144.336 6.14809   2
  -1   1   7 150.509 6.60967   3
   1  -1   7 143.423 7.06318   2
   1   1  -7 156.423 7.39420   5
  -1  -1  -7 151.790 8.43051   4
  -1  -1   7 120.078 6.40341   3
  -1   1  -7 147.143 7.19557   2
   1   1   7 120.629 5.03365   3
   1  -1  -7 129.282 5.43850   5
  -1   1  -7 136.880 7.13366   5
  -1  -1   7 128.899 6.08533   2
   1  -1  -7 123.863 4.11634   2
  -1  -1   7 124.600 6.60715   5
   1  -1  -7 125.330 5.93949   3
  -2   1   7 127.115 7.27921   3
   2  -1   7 140.794 7.98914   3
  -2   1   7 133.005 4.70507   5
  -2  -1  -7 124.919 8.59145   4
   2   1  -7 131.959 7.97163   4
   2   1  -7 124.845 5.95673   2
  -2   1   7 125.373 4.63685   5
   2   1  -7 140.918 7.96034   5
  -2  -1   7 140.672 6.28596   2
  -2  -1   7 128.548 7.16572   3
  -2   1  -7 137.793 7.71677   5
   2   1   7 129.968 8.81327   4
   2  -1  -7 133.411 7.05382   3
   2   1   7 127.228 5.77097   3
  -2   1  -7 147.606 9.04294   4
   2  -1  -7 140.338 6.54330   5
  -2  -1   7 128.143 7.21873   5
  -2   1  -7 137.577 7.69351   2
  -3  -1  -7 3892.90 111.597   4
  -3   1  -7 3552.97 109.829   4
  -4   1   7 114.658 6.25736   5
  -4   1   7 96.0082 6.03289   5
   4   1  -7 108.818 7.51374   3
   4   1  -7 96.6891 8.10650   5
  -4   1   7 126.225 9.32679   3
  -4  -1  -7 117.243 7.82056   3
   4  -1   7 88.4157 7.51753   3
   4   1  -7 116.205 8.85773   4
  -4  -1  -7 133.309 10.3196   4
   4  -1   7 107.949 8.61892   4
  -4   1  -7 97.9695 8.29790   3
   4  -1  -7 97.2682 7.17461   4
  -4  -1   7 109.976 7.49736   5
   4   1   7 99.5920 6.69139   3
   4  -1  -7 106.693 8.13717   5
   4  -1  -7 105.747 7.89041   3
  -4  -1   7 105.034 8.32600   3
  -4   1  -7 111.044 8.73031   4
  -4   1  -7 101.084 7.81338   2
  -4  -1   7 111.920 8.31009   4
  -4  -1   7 109.291 6.41440   2
  -4   1  -7 114.105 8.13050   5
   4   1   7 99.7208 8.85296   4
   5   1  -7 4955.00 137.281   3
  -5  -1  -7 4610.25 140.716   4
  -5   1   7 4604.78 133.580   5
   5   1  -7 4570.89 139.177   4
   5   1  -7 4646.72 139.350   5
   5  -1   7 4633.50 139.093   4
   5  -1   7 4434.16 137.308   3
   5   1   7 4665.84 134.890   3
  -5  -1   7 4806.56 137.837   4
  -5  -1   7 4503.71 135.990   5
  -5  -1   7 4794.55 133.542   2
  -5   1  -7 4705.95 137.298   5
  -5   1  -7 4492.57 138.726   3
   5   1   7 4723.03 140.950   4
   5  -1  -7 4772.27 137.239   3
  -5   1  -7 4684.39 139.442   4
  -5  -1   7 4788.75 138.890   3
   5  -1  -7 4632.52 140.644   4
   6   1  -7 264.499 15.4779   3
  -6  -1  -7 246.725 17.3372   4
   6   1  -7 281.912 17.4541   5
  -6   1   7 282.451 13.7153   5
  -6  -1  -7 286.699 17.8661   5
   6   1  -7 295.800 17.8546   4
  -6  -1  -7 273.470 16.2772   3
   6  -1   7 292.857 17.6350   4
   6  -1   7 262.910 18.6439   3
  -6  -1  -7 275.217 16.0535   5
  -6   1   7 278.244 13.4627   5
  -6   1   7 264.435 17.2402   3
  -6   1   7 307.818 15.0785   4
  -6   1  -7 286.981 17.3731   3
  -6   1  -7 305.771 16.9298   2
   6  -1  -7 286.132 15.7618   4
  -6   1  -7 268.338 15.6015   5
  -6  -1   7 289.430 15.3912   5
  -6  -1   7 284.326 13.2852   2
  -6  -1   7 265.052 16.9668   3
   6  -1  -7 295.469 16.1019   3
   6   1   7 278.131 14.3194   3
   6  -1  -7 280.330 17.2946   5
   6   1   7 291.388 18.5940   4
   7  -1   7 218.656 16.3889   4
   7   1  -7 227.081 16.9356   5
  -7  -1  -7 221.390 15.7296   5
   7   1  -7 208.900 16.3545   4
  -7   1   7 214.284 17.3168   3
  -7   1   7 239.998 13.3521   5
  -7   1   7 217.260 13.7856   4
  -7  -1  -7 230.812 15.6179   3
  -7   1   7 229.058 13.0793   5
  -7  -1   7 230.138 12.7963   2
   7  -1  -7 222.684 18.4430   5
  -7   1  -7 203.874 15.2673   5
  -7   1  -7 215.364 16.2761   4
  -7  -1   7 255.240 17.5078   3
   7   1   7 217.562 16.7598   4
   7  -1  -7 254.275 15.8751   4
  -7   1  -7 245.544 16.9350   3
   7   1   7 236.079 13.5987   3
  -8   1   7 145.128 11.9282   4
  -8   1   7 141.011 14.3848   3
  -8   1   7 156.981 10.9767   2
  -8   1   7 155.819 11.1893   5
  -8  -1  -7 175.702 13.7998   5
  -8   1   7 156.008 10.9307   5
  -8  -1  -7 170.176 15.0138   3
   8   1  -7 177.183 15.4706   5
   8   1   7 151.395 15.5982   4
  -8  -1   7 191.352 16.6269   3
  -8   1  -7 185.376 14.8579   2
  -8   1  -7 164.568 13.2678   5
   8  -1  -7 143.168 12.4734   4
  -8  -1   7 161.865 12.7772   2
  -8   1  -7 160.616 14.8452   3
   9  -1   7 346.200 23.2833   4
  -9   1   7 370.437 18.7985   2
  -9  -1  -7 381.052 22.7127   5
  -9   1   7 338.824 18.4798   5
  -9   1   7 338.422 24.2446   3
  -9  -1  -7 348.348 23.1323   3
  -9  -1   7 328.866 24.0035   3
  -9   1  -7 359.920 22.2605   2
  -9   1  -7 354.950 24.5805   3
   9   1   7 353.290 24.0362   4
   9  -1  -7 310.712 20.7183   4
  -9   1  -7 350.078 21.2072   5
 -10   1   7 38.4417 9.98939   3
  10   1  -7 63.4953 10.1828   4
 -10  -1  -7 16.7075 6.54793   3
 -10   1   7 39.1279 6.65339   2
 -10  -1  -7 25.5836 7.88874   2
  10  -1   7 23.7041 7.29568   4
 -10   1   7 29.3795 6.89452   5
 -10  -1  -7 28.8459 8.35407   5
 -10  -1   7 23.1769 9.19133   3
 -10   1  -7 38.0565 9.47364   3
 -10   1  -7 41.8473 9.53308   2
  10   1   7 32.4265 10.7515   4
 -10  -1   7 31.2164 7.86542   5
   0  -2   7 111.819 6.36905   2
   0   2  -7 109.284 6.76647   5
   0  -2  -7 114.793 4.30867   3
   0   2   7 114.390 4.70354   3
   0   2  -7 100.409 6.16071   2
   0  -2   7 114.610 6.63691   5
   0  -2  -7 114.749 6.79688   4
   1   2  -7 1962.93 59.6149   2
   1  -2   7 2081.03 60.9085   2
  -1  -2  -7 2082.59 62.3646   4
  -1   2  -7 2047.99 60.8184   5
  -1   2  -7 1991.56 60.7340   2
  -2  -2  -7 2676.68 78.3142   4
   2  -2   7 2214.72 74.9815   2
   2  -2   7 2606.94 75.7462   5
   2  -2   7 2589.20 77.4407   3
  -2  -2   7 2636.63 74.2834   2
   2   2   7 2657.21 78.0207   4
  -2  -2   7 2463.95 75.2094   5
   3  -2   7 1027.60 35.2911   3
   3   2  -7 991.000 32.8654   3
   3   2  -7 1052.74 34.8877   5
  -3  -2  -7 939.980 35.5407   4
  -3   2   7 989.983 34.4278   3
  -3   2   7 980.018 28.5854   2
  -3  -2  -7 941.672 30.5607   3
   3   2  -7 981.214 35.2592   4
   3  -2   7 976.264 33.2887   5
  -3   2  -7 947.848 34.0521   4
   3  -2  -7 978.382 31.3370   5
  -3   2  -7 990.486 33.5878   5
  -3  -2   7 1023.24 33.4064   3
   3   2   7 931.183 35.4544   4
  -3   2  -7 962.122 33.6283   2
   3   2   7 985.729 29.6464   3
   3  -2  -7 964.631 30.9927   4
   3  -2  -7 966.788 32.9222   3
  -3  -2   7 980.125 33.2828   5
   4  -2   7 334.156 15.7145   5
   4   2  -7 323.061 17.5476   4
   4   2  -7 353.009 17.4999   5
   4  -2   7 327.184 16.9877   3
   4   2  -7 342.798 15.6011   3
  -4   2   7 340.535 17.3225   3
  -4  -2  -7 337.866 18.1507   4
  -4   2   7 330.893 11.1507   5
  -4  -2  -7 335.235 14.4369   3
  -4   2   7 330.263 11.0646   5
  -4   2   7 342.248 12.2914   2
  -4   2  -7 316.718 16.4573   4
  -4   2  -7 333.823 16.1511   2
  -4  -2   7 348.204 14.2615   2
  -4  -2   7 311.468 16.1865   4
   4   2   7 339.109 13.2816   3
   4  -2  -7 356.499 16.2298   3
  -4  -2   7 365.810 16.1761   5
  -4  -2   7 353.231 16.4096   3
  -4   2  -7 354.446 16.3285   5
   4  -2  -7 353.292 14.4495   4
   4   2   7 364.538 18.5469   4
   5  -2   7 467.538 22.0970   3
   5   2  -7 478.572 22.7508   5
  -5   2   7 458.052 22.9248   3
  -5   2   7 479.785 17.3271   2
  -5  -2  -7 437.708 26.5334   4
  -5  -2  -7 485.474 20.2586   3
   5   2  -7 493.289 23.7140   4
   5   2  -7 476.273 20.7091   3
  -5   2   7 471.619 16.6339   5
  -5   2   7 470.615 16.5823   5
   5  -2  -7 445.276 20.9427   5
  -5   2  -7 491.759 21.1873   5
  -5   2  -7 430.330 22.2539   3
   5   2   7 496.301 18.5746   3
  -5  -2   7 470.240 18.8676   2
  -5  -2   7 467.889 21.2225   5
  -5   2  -7 471.170 21.9574   4
  -5   2  -7 505.200 21.7344   2
   5   2   7 482.710 24.0363   4
  -5  -2   7 450.106 21.4027   3
  -5  -2   7 488.787 22.0862   4
   5  -2  -7 467.101 19.3417   4
   5  -2  -7 489.316 23.4972   3
  -6   2   7 84.0391 6.24649   5
  -6  -2  -7 78.3634 8.38693   3
   6   2  -7 70.6692 9.88682   5
  -6   2   7 78.3676 10.2755   3
   6   2  -7 86.6490 9.59242   4
  -6   2   7 92.9872 6.50893   5
   6  -2   7 59.5274 8.40016   3
  -6   2   7 89.6237 6.70889   2
  -6   2  -7 96.8797 9.11262   4
   6  -2  -7 92.5517 8.10307   4
   6   2   7 85.3051 7.11463   3
  -6   2  -7 97.2807 9.75595   2
  -6  -2   7 81.3353 8.78189   4
  -6  -2   7 84.6459 6.91851   2
  -6  -2   7 99.5575 9.36973   5
  -6   2  -7 74.3272 9.92991   3
  -6   2  -7 73.5185 8.65835   5
   6  -2  -7 79.0175 9.33673   5
  -6  -2   7 82.4983 9.39850   3
   6   2   7 102.531 11.4053   4
  -7  -2  -7 447.152 23.3146   3
   7   2  -7 451.143 25.5240   4
  -7   2   7 472.356 19.7829   2
  -7   2   7 480.876 19.4038   5
  -7   2   7 493.013 19.6967   5
   7   2  -7 446.042 25.6533   5
  -7   2   7 483.438 27.0678   3
  -7   2  -7 515.506 25.3049   4
  -7   2  -7 486.484 26.1510   3
  -7   2  -7 447.231 23.8593   5
  -7   2  -7 477.487 27.5021   2
   7  -2  -7 481.576 25.7436   5
   7   2   7 479.737 20.9932   3
   7   2   7 484.286 27.0223   4
   7  -2  -7 475.414 22.1715   4
  -7  -2   7 513.768 25.9322   3
  -7  -2   7 477.634 20.8833   2
  -8   2   7 75.4388 10.8141   3
  -8   2   7 52.3497 6.42119   5
  -8  -2  -7 66.7120 9.75412   3
  -8   2   7 46.0325 6.48534   2
  -8   2   7 62.0016 6.84834   5
   8   2  -7 52.1602 9.19316   4
   8   2  -7 49.9865 10.0942   5
  -8  -2  -7 44.0043 7.69935   5
   8   2   7 52.2427 9.65380   4
  -8  -2   7 50.4355 9.39418   3
  -8   2  -7 45.7377 7.64935   5
  -8   2  -7 51.8857 8.13106   2
   8  -2  -7 49.3999 7.73452   4
  -8   2  -7 48.3280 9.03353   3
  -9  -2  -7 372.691 22.6505   5
  -9   2   7 352.730 25.5131   3
  -9   2   7 369.572 17.8158   5
  -9   2   7 351.934 18.3183   2
  -9  -2  -7 388.437 23.6270   3
   9   2   7 349.212 25.5851   4
   9  -2  -7 386.498 21.5010   4
  -9   2  -7 379.422 22.5238   5
  -9  -2   7 376.022 25.4014   3
  -9   2  -7 386.873 23.3007   2
  -9   2  -7 382.829 26.2027   3
   0  -3  -7 2.27327 0.87857   3
   0   3  -7 -0.1289 1.35726   5
   0  -3   7 5.83080 2.55695   5
   0   3  -7 0.44701 1.89633   2
   0  -3  -7 3.10633 1.17502   2
   0  -3  -7 5.88079 2.20850   4
   0  -3   7 4.27142 2.29821   2
   1  -3   7 1189.72 38.3054   2
   1  -3   7 1197.08 38.0398   5
   1   3  -7 1174.60 37.4524   2
   1   3  -7 1136.72 37.9041   5
   1   3  -7 1258.03 39.4840   4
  -1  -3  -7 1176.87 38.9313   4
  -1   3   7 1181.32 36.7996   3
  -1   3  -7 1209.99 37.7757   5
  -1   3  -7 1094.86 37.8275   2
   1  -3  -7 1167.90 36.2095   4
  -1  -3   7 1183.55 37.9192   5
   1  -3  -7 1136.74 34.5338   2
   1  -3  -7 1140.26 35.9603   3
   1   3   7 1151.98 38.6894   4
  -1  -3   7 1202.81 37.7566   2
   2   3  -7 624.501 24.8035   4
   2  -3   7 606.101 23.0519   5
   2  -3   7 617.674 23.3642   2
   2   3  -7 620.128 22.1468   2
  -2  -3  -7 578.551 24.3110   4
  -2   3   7 619.655 23.2101   3
  -2   3   7 619.095 18.9728   2
  -2  -3  -7 605.788 18.4524   3
   2   3  -7 636.018 25.9676   5
   2  -3  -7 697.792 22.8948   3
  -2  -3   7 639.378 22.5466   2
  -2   3  -7 652.130 23.7381   2
  -2   3  -7 628.523 22.8328   5
  -2  -3   7 575.311 22.7944   5
   2   3   7 607.719 24.6865   4
   2  -3  -7 623.470 19.1950   2
  -2  -3   7 642.420 22.7893   3
  -3   3   7 448.519 22.1833   3
  -3  -3  -7 467.859 15.7497   3
   3   3  -7 443.946 19.9058   5
  -3  -3  -7 450.966 21.1400   4
  -3   3   7 466.525 14.9154   2
   3  -3   7 441.215 20.6410   3
   3  -3   7 476.367 19.3567   5
   3   3  -7 455.183 20.8302   4
   3  -3   7 476.650 19.4375   2
   3   3   7 435.339 20.7216   4
  -3   3  -7 457.706 19.1059   4
  -3  -3   7 476.411 18.2214   2
  -3   3  -7 444.372 18.5896   5
  -3   3  -7 438.787 19.0808   2
   3   3   7 447.013 14.6596   3
   3  -3  -7 451.833 15.3709   4
  -3  -3   7 457.038 18.6190   3
   3  -3  -7 454.682 18.8274   3
  -3  -3   7 426.642 18.7157   5
   3  -3  -7 446.550 16.1180   5
  -4  -3  -7 73.6800 5.68435   3
   4   3  -7 84.3230 8.15827   5
  -4   3   7 76.4156 4.72066   2
  -4   3   7 70.6311 8.13061   3
   4  -3   7 86.9161 7.69610   5
   4  -3   7 73.4514 7.88088   3
   4   3  -7 86.4316 8.64867   4
  -4  -3   7 84.6291 6.48826   2
  -4  -3   7 78.1858 7.46690   3
  -4   3  -7 69.3212 6.70299   4
  -4   3  -7 92.0366 8.32789   2
   4  -3  -7 85.2137 7.29601   3
   4   3   7 81.0755 4.97971   3
   4   3   7 78.4103 8.49094   4
  -4  -3   7 81.0306 7.71757   5
  -4   3  -7 85.9727 7.64501   5
   4  -3  -7 75.3752 6.47235   5
  -4  -3   7 82.5017 7.87291   4
   4  -3  -7 81.4821 5.15072   4
   5   3  -7 568.119 28.1340   4
   5  -3   7 669.968 26.3582   5
   5  -3   7 650.886 28.5539   3
   5   3  -7 611.143 27.7186   5
   5   3  -7 642.641 25.4864   3
  -5   3   7 617.316 21.6452   2
  -5  -3  -7 628.118 29.1907   4
  -5   3   7 623.664 28.4889   3
  -5  -3  -7 647.780 24.3869   3
  -5   3  -7 600.423 26.0164   2
  -5   3  -7 654.462 26.3920   4
   5   3   7 619.356 22.0401   3
   5   3   7 611.469 29.0104   4
  -5  -3   7 663.552 27.8407   4
  -5  -3   7 628.499 26.4302   3
  -5   3  -7 588.910 25.0436   5
   5  -3  -7 629.741 25.6117   5
  -5  -3   7 631.047 24.3240   2
   5  -3  -7 624.911 22.3979   4
   5  -3  -7 592.679 25.9434   3
  -5  -3   7 637.063 26.5424   5
   6   3  -7 10.5731 5.12542   4
  -6   3   7 22.4387 6.37737   3
  -6   3   7 19.7660 2.04419   5
  -6  -3  -7 19.1078 4.37323   3
   6   3  -7 24.1188 6.31555   5
  -6   3   7 17.4500 1.87276   5
  -6   3   7 23.0581 3.51354   2
   6  -3  -7 21.9938 4.14789   4
  -6   3  -7 10.6436 5.11608   2
  -6  -3   7 17.7472 3.97406   2
  -6   3  -7 17.8950 5.22575   5
  -6  -3   7 18.9372 5.11008   3
   6  -3  -7 16.7354 4.76890   5
  -6   3  -7 27.4982 6.09963   4
   6   3   7 15.1041 3.56486   3
   6   3   7 18.5891 5.64009   4
  -6   3  -7 18.8004 5.35413   5
  -7  -3  -7 29.4781 6.33930   3
  -7   3   7 25.0170 3.35401   5
   7   3  -7 22.7587 6.68518   5
   7   3  -7 32.5611 8.41051   4
  -7   3   7 24.4755 7.33683   3
  -7   3   7 31.9087 4.95955   2
   7  -3  -7 41.7456 7.25888   5
   7   3   7 29.1304 7.44109   4
   7   3   7 44.3240 6.62891   3
   7  -3  -7 41.1145 6.36396   4
  -7   3  -7 27.9426 6.42920   2
  -7   3  -7 27.2723 5.78253   5
  -7  -3   7 35.5661 7.55724   3
  -7   3  -7 30.2240 6.13965   4
  -7   3  -7 41.4329 8.99796   3
   8   3  -7 36.7435 9.10163   5
  -8  -3  -7 49.3269 8.81574   3
  -8   3   7 64.7535 11.8976   3
   8   3  -7 66.8643 11.6847   4
  -8   3   7 51.0832 5.06982   5
  -8   3   7 64.4811 5.46855   5
  -8   3   7 61.6479 7.03143   2
  -8   3  -7 55.5794 7.97517   5
  -8  -3   7 58.2288 9.25406   3
   8  -3  -7 58.4662 7.08486   4
  -8   3  -7 61.8363 10.4483   3
   8   3   7 77.9775 12.3793   4
  -8   3  -7 52.5667 8.23212   2
  -9   3   7 49.3356 11.1565   3
  -9   3   7 62.4423 7.68816   2
  -9  -3  -7 56.6144 10.5394   5
  -9  -3  -7 84.9002 11.4047   3
   9   3  -7 57.4933 10.4468   4
  -9   3  -7 52.5168 10.7420   3
   9   3   7 67.2430 12.3747   4
  -9   3  -7 56.7836 9.74126   5
   9  -3  -7 69.3132 8.37338   4
  -9   3  -7 74.5683 11.4144   2
  -9  -3   7 62.5076 11.4077   3
   0   4  -7 6.21546 2.65250   2
   0  -4  -7 5.29076 1.53127   3
   0  -4   7 5.55394 2.74195   5
   0  -4   7 3.02371 2.08144   2
   0  -4  -7 5.61007 1.98769   4
   0  -4  -7 2.28880 1.62590   2
   0   4   7 3.13128 2.03714   4
   0   4  -7 16.8796 3.59326   5
  -1  -4  -7 126.472 8.78999   4
   1   4  -7 139.631 8.77964   2
   1   4  -7 134.934 9.21766   4
   1  -4   7 134.009 8.49908   5
  -1  -4  -7 143.909 7.79111   2
  -1  -4  -7 136.231 5.92777   3
  -1   4   7 131.141 6.49523   2
   1  -4   7 123.289 8.45825   2
  -1   4  -7 133.890 8.74182   2
   1  -4  -7 143.333 6.96741   2
  -1  -4   7 122.543 8.20213   5
   1  -4  -7 135.483 7.59426   3
   1   4   7 135.322 9.03034   4
  -1   4  -7 148.590 8.65484   5
   1  -4  -7 136.595 7.08770   4
  -1  -4   7 125.334 8.54559   2
  -2  -4  -7 5260.71 153.849   4
  -2  -4   7 5263.73 151.729   5
   3  -4   7 59.8203 7.07276   3
   3   4  -7 50.9613 5.26640   2
   3  -4   7 59.6900 6.18848   2
  -3   4   7 58.8873 6.92274   3
  -3  -4  -7 55.7200 6.77642   4
   3   4  -7 54.0850 7.50812   4
   3  -4   7 57.6685 5.96651   5
  -3   4   7 49.8768 3.79642   2
   3   4  -7 44.9825 6.49644   5
  -3  -4  -7 55.5487 3.78329   3
   3  -4  -7 58.8648 4.10412   2
  -3   4  -7 48.4798 5.67751   5
   3  -4  -7 53.2158 5.99352   3
   3  -4  -7 56.5196 2.47007   4
   3  -4  -7 54.1707 2.43760   4
  -3  -4   7 50.2158 5.84794   3
  -3  -4   7 44.6294 5.54401   2
   3   4   7 49.4204 7.19901   4
  -3   4  -7 57.5885 5.95041   4
  -3   4  -7 50.5180 6.47100   2
   3  -4  -7 56.3760 3.92801   5
  -3  -4   7 51.7141 5.85969   5
   3  -4  -7 51.8321 3.64468   5
  -4   4   7 1588.09 46.5510   2
   4   4  -7 1531.35 53.0088   5
  -4   4   7 1571.12 53.8568   3
   4  -4   7 1348.40 58.2957   3
  -4  -4  -7 1535.74 47.3897   3
   4  -4   7 1542.19 55.6599   2
   4   4  -7 1568.44 55.2327   4
  -4  -4   7 1516.02 53.1263   4
   4  -4  -7 1590.26 48.9798   5
  -4  -4   7 1563.98 51.0552   3
  -4   4  -7 1570.00 52.0996   2
   4   4   7 1573.02 55.3089   4
   4  -4  -7 1559.81 43.5447   4
  -4   4  -7 1512.48 50.5195   4
  -4  -4   7 1497.01 51.5562   5
  -4  -4   7 1641.26 50.7592   2
   4  -4  -7 1511.00 51.5730   3
  -4   4  -7 1478.49 49.8148   5
  -5  -4  -7 46.5607 7.37549   5
  -5   4   7 69.1119 9.28162   3
  -5   4   7 41.3045 4.34503   2
   5  -4   7 41.2072 6.06555   5
  -5  -4  -7 43.6345 5.23350   3
   5  -4   7 42.0243 6.80372   3
   5   4  -7 41.9720 6.78246   5
   5   4  -7 35.3293 7.26584   4
   5   4   7 46.6184 7.81111   4
   5  -4  -7 40.9986 3.12932   4
  -5  -4   7 39.2607 5.30568   2
   5  -4  -7 46.4306 6.37171   5
   5  -4  -7 36.1632 5.78063   3
  -5  -4   7 40.4558 6.61950   3
  -5   4  -7 51.6343 6.19697   4
  -5   4  -7 55.1334 6.30132   5
  -5   4  -7 34.6855 5.96053   2
   5   4   7 45.6535 4.38773   3
  -5  -4   7 32.8311 7.12751   4
   6   4  -7 1534.76 54.9526   5
   6   4  -7 1388.71 61.5072   4
  -6  -4  -7 1491.22 49.8006   3
  -6   4   7 1460.41 56.0349   3
   6   4   7 1245.72 60.1540   4
   6  -4  -7 1502.43 44.9398   4
  -6  -4   7 1438.30 52.2488   3
   6   4   7 1481.99 46.7562   3
  -6   4  -7 1424.35 52.0862   5
  -6   4  -7 1549.04 50.8475   5
   6  -4  -7 1546.35 52.7737   5
  -6  -4   7 1467.40 53.1594   2
  -6   4  -7 1562.27 51.6713   4
  -6   4  -7 1452.13 52.3026   2
   7   4  -7 211.341 16.5064   5
  -7   4   7 178.796 16.1950   3
   7   4  -7 261.353 19.9303   4
  -7  -4  -7 173.080 13.3146   3
  -7   4   7 198.616 11.4678   2
  -7   4  -7 223.238 15.9637   2
  -7   4  -7 182.670 13.6782   5
   7  -4  -7 195.843 10.1687   4
   7   4   7 195.313 17.1969   4
  -7  -4   7 202.012 15.7952   3
   8   4  -7 136.394 15.0154   4
  -8   4   7 102.850 14.8664   3
  -8   4   7 126.794 9.70397   2
  -8  -4  -7 133.543 11.7975   3
  -8   4  -7 100.532 12.2777   4
  -8   4  -7 108.042 11.7884   5
  -8   4  -7 134.286 13.4598   2
  -8  -4   7 105.354 13.0593   3
   8   4   7 109.761 13.8183   4
   8  -4  -7 128.180 8.53926   4
   9   4  -7 20.4818 8.40284   4
  -9  -4  -7 25.7401 6.27033   3
  -9   4   7 23.7543 5.43945   2
  -9   4   7 30.2395 8.50515   3
   9   4   7 28.2920 10.7286   4
  -9   4  -7 16.2266 6.04213   5
   9  -4  -7 21.4269 4.43736   4
  -9   4  -7 29.4873 7.94732   2
  -9  -4   7 23.3140 7.19543   3
   0   5  -7 401.258 18.5490   2
   0   5  -7 428.765 18.7862   4
   0  -5   7 434.418 19.0684   2
   0  -5  -7 423.277 17.4454   4
   0  -5  -7 438.227 16.4703   3
   0  -5  -7 420.326 16.8889   2
   0  -5   7 432.691 18.4099   5
   0   5   7 422.611 17.3647   4
   1  -5   7 45.6601 6.16970   2
  -1  -5  -7 35.7828 3.50737   3
   1   5  -7 36.5074 5.02543   2
  -1  -5  -7 49.8355 5.06331   2
   1  -5   7 44.6890 5.76650   5
  -1  -5  -7 42.4771 5.55137   4
  -1   5   7 44.9158 4.22256   2
   1   5  -7 45.0575 5.14035   5
   1   5  -7 46.6738 5.92535   4
  -1  -5   7 46.2857 5.69019   5
   1  -5  -7 40.8854 4.74949   3
  -1   5  -7 34.7194 4.87479   5
   1  -5  -7 50.2686 4.11587   4
   1  -5  -7 39.3825 4.82910   2
  -1   5  -7 46.8280 5.63751   2
  -1  -5   7 39.4079 5.07867   2
   1   5   7 37.6973 4.93200   4
  -2   5   7 252.460 10.7608   2
  -2  -5  -7 244.174 9.15538   3
  -2  -5  -7 237.186 14.2897   4
   2  -5   7 238.476 13.7804   2
   2   5  -7 233.024 13.3628   5
   2   5  -7 232.404 14.4915   4
  -2  -5  -7 257.258 12.8092   2
   2   5  -7 253.792 13.1820   2
   2  -5   7 235.788 13.2060   5
   2  -5  -7 248.126 11.0536   2
  -2  -5   7 247.342 13.5282   5
  -2  -5   7 223.258 13.1009   2
   2   5   7 249.272 14.6067   4
   2  -5  -7 286.587 13.5329   3
   2  -5  -7 250.374 8.58332   4
  -2   5  -7 269.528 14.1700   2
  -2   5  -7 255.303 12.3663   5
  -3  -5  -7 255.849 10.1959   3
  -3  -5  -7 261.721 13.7193   2
   3   5  -7 259.621 16.0797   4
   3  -5   7 227.937 13.9578   2
   3   5  -7 249.670 14.6490   5
  -3   5   7 258.880 11.0389   2
   3   5  -7 251.534 13.3624   2
  -3   5   7 284.597 15.7069   3
   3  -5   7 259.244 16.4512   3
   3  -5   7 249.906 14.3076   5
  -3  -5  -7 255.525 15.8967   4
  -3   5  -7 237.337 14.3858   2
   3  -5  -7 260.012 11.3115   2
  -3  -5   7 236.611 13.4960   3
   3   5   7 242.270 15.7362   4
  -3   5  -7 268.951 13.0285   5
   3  -5  -7 249.056 9.66665   5
   3  -5  -7 245.305 14.0519   3
   3  -5  -7 247.167 10.0643   5
  -3  -5   7 233.462 13.3350   2
  -4  -5  -7 390.700 15.0763   3
   4   5  -7 378.485 19.6352   5
   4  -5   7 382.002 18.9407   5
  -4  -5  -7 393.303 18.5511   2
  -4  -5  -7 407.866 18.9428   5
  -4  -5  -7 360.176 20.7655   4
  -4   5   7 373.845 20.5552   3
   4  -5   7 349.712 21.0931   3
   4  -5   7 347.459 18.4039   2
   4   5  -7 367.539 21.1925   4
  -4   5   7 372.411 14.7416   2
   4  -5  -7 369.426 15.0344   2
  -4   5  -7 385.283 17.1035   5
   4  -5  -7 386.082 16.1594   5
  -4  -5   7 344.268 17.8019   3
  -4  -5   7 383.437 19.1997   5
   4   5   7 353.563 20.6216   4
  -4   5  -7 378.480 19.0817   2
  -4   5  -7 374.985 17.3526   4
  -4  -5   7 358.262 17.8051   2
  -4  -5   7 356.050 19.5447   4
   4  -5  -7 360.047 20.9894   3
  -5   5   7 669.728 30.6076   3
  -5  -5  -7 634.803 23.6477   3
   5   5  -7 580.265 29.9178   4
  -5   5   7 626.969 22.5224   2
   5   5  -7 619.989 28.5050   5
  -5  -5  -7 568.593 27.2184   5
   5  -5  -7 625.552 25.5564   5
  -5   5  -7 619.443 27.3742   2
   5   5   7 594.201 30.1068   4
  -5   5  -7 614.340 25.2703   4
  -5  -5   7 608.251 26.6391   3
  -5   5  -7 604.976 24.6797   5
   6   5  -7 373.467 22.1791   5
  -6   5   7 378.493 16.1600   2
   6   5  -7 357.885 23.6036   4
  -6   5   7 352.697 22.3851   3
  -6  -5  -7 377.038 17.9733   3
  -6   5  -7 341.285 18.8703   5
  -6   5  -7 344.059 18.1773   4
   6   5   7 404.257 24.9678   4
  -6   5  -7 362.091 18.2375   5
  -6  -5   7 360.472 20.7840   3
  -6   5  -7 388.063 20.8979   2
   7   5  -7 181.999 16.8173   4
   7   5  -7 175.389 15.0443   5
  -7   5   7 153.774 15.3924   3
  -7   5   7 168.293 10.6368   2
  -7  -5  -7 161.186 12.2739   3
  -7   5  -7 153.437 12.1678   5
  -7  -5   7 182.837 14.4634   3
   7   5   7 161.800 17.0064   4
  -7   5  -7 175.480 14.0184   2
  -7   5  -7 163.355 12.4378   4
   8   5  -7 443.238 29.3375   4
  -8  -5  -7 438.543 23.3180   3
  -8   5   7 448.685 19.9977   2
  -8   5   7 392.449 27.0442   3
   8   5   7 440.837 28.5946   4
  -8   5  -7 429.681 24.7671   2
  -8   5  -7 433.492 22.0439   4
  -8  -5   7 423.660 25.1329   3
  -9   5   7 56.5276 12.5758   3
  -9   5   7 65.1058 7.90213   2
  -9  -5  -7 65.9809 10.2736   3
  -9  -5   7 63.2784 10.1286   3
  -9   5  -7 46.8504 8.34859   5
   9   5   7 52.4441 11.4040   4
   0  -6  -7 36.5388 4.49205   2
   0  -6  -7 24.5959 4.07685   4
   0   6  -7 42.7927 5.73558   2
   0   6  -7 30.7254 5.82413   4
   0   6   7 41.9035 4.97721   4
   0  -6   7 38.3140 5.21747   5
   0  -6  -7 37.3218 4.52308   3
   0  -6   7 36.0032 6.05779   2
   1   6  -7 198.106 11.1836   5
  -1  -6  -7 186.592 10.8922   2
  -1  -6  -7 174.372 9.49577   3
  -1  -6  -7 173.640 11.5057   4
  -1   6   7 177.660 9.55954   2
   1  -6   7 180.437 11.9595   2
   1  -6   7 194.146 11.8926   5
   1   6  -7 180.563 11.5399   2
   1   6  -7 177.935 12.2983   4
  -1   6  -7 203.262 11.5567   4
  -1   6  -7 205.499 12.0657   5
  -1  -6   7 188.677 11.7935   5
  -1   6  -7 186.037 12.3040   2
   1  -6  -7 183.173 10.9189   3
   1  -6  -7 194.609 10.5350   2
   1  -6  -7 173.889 8.79812   4
   1   6   7 187.354 11.5613   4
  -1  -6   7 178.436 12.0478   2
   2   6  -7 732.216 31.1572   4
  -2  -6  -7 796.528 31.0736   4
  -2  -6  -7 762.567 28.6195   2
   2   6  -7 744.571 29.2174   2
  -2  -6  -7 740.045 23.8642   3
   2  -6   7 766.427 29.2386   5
   2   6  -7 752.967 28.8299   5
   2  -6   7 710.740 29.5871   2
   2  -6  -7 760.419 26.6251   2
  -2   6  -7 733.200 29.6914   2
   2  -6  -7 736.837 28.7639   3
  -2  -6   7 684.377 28.9449   2
  -2  -6   7 763.675 29.2923   5
   2   6   7 770.032 30.8834   4
  -3  -6  -7 269.020 14.1366   5
   3  -6   7 282.837 15.7656   5
   3  -6   7 265.280 20.0111   3
   3   6  -7 293.806 15.3885   2
  -3  -6  -7 284.289 17.4704   4
   3   6  -7 297.086 18.6368   4
  -3  -6  -7 262.941 11.0685   3
   3  -6   7 250.125 15.5690   2
  -3   6   7 282.776 13.9607   2
   3   6  -7 281.715 15.7848   5
  -3  -6  -7 262.308 14.7235   2
   3  -6  -7 266.426 11.1947   5
  -3  -6   7 244.313 15.0892   2
   3  -6  -7 287.416 15.7502   3
  -3   6  -7 273.495 15.7558   2
  -3  -6   7 286.097 15.3618   3
   3   6   7 281.754 17.2639   4
   3  -6  -7 280.928 12.9334   2
  -3  -6   7 272.030 15.4794   5
   3  -6  -7 268.567 10.5758   5
  -3   6  -7 270.782 13.2776   5
  -4  -6  -7 832.256 33.1601   5
  -4   6   7 861.166 29.7163   2
  -4  -6  -7 887.234 28.9296   3
   4   6  -7 851.447 34.4444   5
  -4   6   7 836.480 35.9551   3
   4   6  -7 841.641 37.6506   4
  -4   6  -7 846.173 30.4383   5
   4  -6  -7 870.923 34.8087   3
   4   6   7 854.046 37.1237   4
   4  -6  -7 849.019 28.9537   5
  -4  -6   7 853.257 32.9728   3
   4  -6  -7 874.378 29.8902   2
  -4   6  -7 838.707 31.2911   4
  -4   6  -7 894.575 34.9435   2
   5   6  -7 346.998 22.2455   4
   5   6  -7 308.954 19.0563   5
  -5  -6  -7 299.051 18.7105   5
  -5   6   7 316.583 14.5464   2
  -5   6   7 378.366 21.8427   3
  -5  -6  -7 346.102 15.5448   3
   5  -6  -7 343.230 15.6296   5
  -5   6  -7 344.353 16.1192   5
   5   6   7 301.335 20.7563   4
  -5   6  -7 326.913 19.4012   2
  -5   6  -7 325.244 16.9833   5
  -5   6  -7 329.504 16.4824   4
  -6   6   7 912.317 32.5324   2
  -6   6   7 937.662 41.8467   3
   6   6  -7 871.220 42.0368   4
  -6  -6  -7 913.418 33.9865   3
  -6   6  -7 893.544 37.8753   2
  -6  -6   7 952.027 37.9205   3
  -6   6  -7 909.792 34.4206   4
  -6   6  -7 949.816 34.0025   5
  -6   6  -7 932.265 35.4758   5
   6   6   7 1017.42 44.5145   4
  -7  -6  -7 177.016 12.6758   3
  -7   6   7 179.827 11.1377   2
  -7   6   7 162.512 16.2081   3
   7   6  -7 150.789 17.3718   4
  -7   6  -7 188.929 15.4238   2
   7   6   7 141.931 15.5075   4
  -7  -6   7 152.440 14.2603   3
  -7   6  -7 173.174 11.7968   5
  -7   6  -7 146.770 11.5322   4
  -8  -6  -7 255.463 16.5019   3
  -8   6   7 267.336 14.6650   2
  -8   6   7 240.744 20.9361   3
  -8   6  -7 247.249 14.8217   5
  -8   6  -7 260.611 18.9112   2
   8   6   7 217.197 20.9395   4
  -8  -6   7 264.449 19.5276   3
   0  -7  -7 183.797 11.1945   3
   0  -7  -7 173.336 10.6429   4
   0   7   7 207.982 11.4406   4
   0   7  -7 190.028 13.0445   4
   0   7  -7 182.987 12.9366   2
   0  -7  -7 189.327 11.8007   2
   0   7  -7 189.563 10.8821   5
   0  -7   7 161.762 11.8110   5
  -1  -7  -7 1075.19 34.4551   5
   1   7  -7 1117.25 40.5349   2
   1   7  -7 1098.36 37.9030   5
  -1   7   7 1111.12 35.1983   4
  -1   7   7 1119.41 37.3222   2
   1   7  -7 1099.57 41.6774   4
  -1  -7  -7 1116.16 39.7673   4
  -1  -7  -7 1094.71 37.3230   3
   1  -7   7 1083.23 39.4039   5
   1   7   7 1118.24 39.7998   4
  -1   7  -7 1091.86 36.4242   5
   1  -7  -7 1066.27 38.9008   3
  -1  -7   7 1092.87 39.5756   5
  -1   7  -7 1111.02 40.7590   2
  -1   7  -7 1088.33 39.2294   4
   1  -7  -7 1092.93 37.9369   2
   1  -7  -7 1075.75 34.9753   4
  -2  -7  -7 139.853 7.49887   3
   2   7  -7 152.704 11.7923   2
  -2  -7  -7 138.129 8.88998   5
  -2  -7  -7 152.829 12.0667   4
   2   7  -7 139.513 12.0522   4
   2  -7   7 157.467 11.0726   5
  -2  -7  -7 149.306 10.7898   2
   2   7  -7 131.714 9.97833   5
  -2   7   7 149.628 9.31028   2
  -2   7  -7 142.105 9.64210   4
   2  -7  -7 144.038 9.63151   2
   2  -7  -7 135.987 10.5709   3
   2   7   7 156.040 12.0542   4
  -2   7  -7 156.287 11.7466   2
   2  -7  -7 140.577 5.79814   5
  -2   7  -7 149.757 9.01783   5
  -2  -7   7 137.255 10.7479   5
  -3  -7  -7 465.046 20.7982   5
   3   7  -7 486.782 22.2227   5
  -3  -7  -7 451.073 24.0717   4
  -3   7   7 482.517 19.3362   2
  -3  -7  -7 472.668 17.5451   3
   3   7  -7 526.492 26.6902   4
   3   7  -7 452.999 22.2952   2
   3  -7  -7 446.111 19.6651   2
  -3   7  -7 495.029 23.5313   2
  -3  -7   7 489.765 22.2292   3
  -3   7  -7 476.904 19.8932   4
   3  -7  -7 486.861 16.9943   5
  -3   7  -7 486.566 18.9750   5
   3  -7  -7 455.853 22.8117   3
   3   7   7 491.357 24.8864   4
   4   7  -7 317.004 21.3190   4
   4   7  -7 313.979 17.4935   5
  -4   7   7 331.862 14.9045   2
  -4  -7  -7 315.420 13.7985   3
  -4   7  -7 274.605 14.7117   4
   4  -7  -7 284.467 14.6177   2
   4  -7  -7 317.575 13.8426   5
  -4   7  -7 278.623 18.1091   2
  -4   7  -7 317.080 15.0994   5
   4   7   7 312.830 20.2593   4
  -5   7   7 104.867 8.09351   2
   5   7  -7 110.824 12.9295   4
  -5  -7  -7 97.2387 7.61478   3
   5   7  -7 113.680 11.3929   5
  -5   7  -7 87.4583 7.46219   5
   5  -7  -7 102.297 8.25075   5
   5  -7  -7 114.857 8.57910   2
   5   7   7 94.3579 11.7023   4
  -5   7  -7 97.1858 8.22801   4
  -5   7  -7 92.6179 9.99744   2
  -5  -7   7 114.819 10.9204   3
   6   7  -7 38.7066 9.01092   4
  -6   7   7 37.0724 4.92625   2
  -6  -7  -7 38.5189 5.72434   3
  -6   7   7 45.8334 10.1136   3
  -6   7  -7 51.7407 6.71260   5
  -6  -7   7 45.8382 7.44476   3
   6   7   7 32.7782 9.29490   4
  -6   7  -7 35.1546 7.85558   2
  -6   7  -7 38.3951 5.66712   4
  -6   7  -7 40.9656 5.51317   5
   7   7  -7 49.0138 10.7028   4
  -7  -7  -7 69.2590 8.06950   3
  -7   7   7 62.3500 6.97998   2
  -7   7   7 59.9002 10.8317   3
   7   7   7 70.2494 11.5018   4
  -7   7  -7 65.0851 10.3703   2
  -7   7  -7 68.5946 7.19862   4
  -7   7  -7 44.6799 6.13376   5
  -7  -7   7 63.4791 10.1058   3
   0   8   7 824.871 30.7538   4
   0  -8  -7 825.347 32.0067   2
   0   8  -7 819.962 33.3744   4
   0  -8  -7 775.875 29.6852   4
   0   8  -7 802.864 33.4686   2
   0  -8  -7 796.382 26.2899   5
   0  -8  -7 831.894 31.6050   3
   1   8  -7 253.852 16.7346   4
   1   8  -7 274.215 16.7899   2
  -1   8   7 281.081 14.2984   2
  -1   8   7 255.475 11.8911   4
   1   8  -7 278.263 13.8206   5
  -1  -8  -7 257.834 14.2318   3
  -1  -8  -7 271.213 15.4564   4
  -1  -8  -7 252.414 12.2443   5
  -1   8  -7 265.302 16.4859   2
   1  -8  -7 244.933 11.5606   4
   1  -8  -7 227.863 14.8690   3
  -1   8  -7 289.890 16.1011   4
   1  -8  -7 274.346 15.1774   2
   1   8   7 253.102 15.4118   4
   1  -8  -7 263.807 10.1763   5
  -2  -8  -7 770.175 32.6263   4
   2   8  -7 743.881 34.2436   4
  -2   8   7 795.576 29.1830   2
  -2  -8  -7 789.624 29.4749   3
  -2  -8  -7 770.654 28.8143   5
   2   8  -7 814.318 29.6985   5
   2   8  -7 759.273 32.2363   2
  -2  -8  -7 739.409 26.5722   3
   2   8   7 766.927 33.2957   4
  -2   8  -7 782.337 30.3383   4
  -2   8  -7 782.629 32.9013   2
   2  -8  -7 823.444 33.3172   3
   2  -8  -7 775.161 24.8206   5
   3   8  -7 451.311 22.7269   2
   3   8  -7 433.327 20.3169   5
  -3  -8  -7 446.419 17.3638   3
  -3   8   7 414.559 18.6937   2
   3   8  -7 433.254 24.8351   4
  -3  -8  -7 420.643 20.4047   5
   3  -8  -7 401.637 21.6635   2
   3  -8  -7 388.657 24.9061   3
  -3  -8   7 451.774 22.1952   3
  -3   8  -7 438.658 23.1821   2
   3  -8  -7 456.465 16.9018   5
   3   8   7 442.294 24.5668   4
  -3   8  -7 421.217 19.1861   4
  -4   8   7 308.578 14.9315   2
   4   8  -7 301.005 17.2218   5
  -4  -8  -7 283.589 16.9423   5
  -4  -8  -7 297.976 13.7262   3
   4   8  -7 271.818 20.2840   4
   4   8   7 273.732 19.6270   4
   4  -8  -7 298.598 13.8937   5
  -4   8  -7 263.031 14.1381   4
  -4   8  -7 268.411 14.2646   5
  -4   8  -7 311.310 19.2774   2
  -4   8  -7 304.297 14.5278   4
  -4  -8   7 287.967 17.1709   3
   5   8  -7 171.229 16.5942   4
  -5   8   7 146.007 10.5056   2
  -5  -8  -7 150.477 9.92511   3
  -5  -8   7 153.303 13.2548   3
   5  -8  -7 186.299 11.4843   5
   5  -8  -7 148.216 11.2156   2
  -5   8  -7 173.128 14.1987   2
  -5   8  -7 165.917 10.6477   4
   5   8   7 152.191 15.4276   4
  -6   8   7 155.204 10.8387   2
  -6  -8  -7 151.926 10.7186   3
   6   8  -7 169.911 17.1311   4
  -6   8  -7 154.436 14.6191   2
  -6   8  -7 136.597 9.46488   4
  -6  -8   7 167.803 14.4654   3
   6   8   7 155.726 16.9657   4
  -7   8   7 303.551 16.2218   2
   7   8  -7 293.803 24.4437   4
   7   8   7 315.102 24.4707   4
  -7  -8   7 280.564 19.5280   3
   0  -9  -7 308.849 15.6243   5
   0  -9  -7 326.383 18.0964   3
   0  -9  -7 363.612 16.6181   4
   0   9  -7 340.546 19.7046   2
   0   9   7 340.434 16.8128   4
   0   9  -7 314.199 19.4492   4
   1   9  -7 594.516 27.8840   4
  -1  -9  -7 541.530 24.3009   4
   1   9  -7 520.924 25.4731   2
  -1  -9  -7 511.625 23.1064   3
  -1   9   7 561.313 23.4627   2
  -1  -9  -7 503.190 20.4626   5
   1  -9  -7 486.303 18.2416   5
  -1   9  -7 470.557 24.6877   2
  -1   9  -7 459.744 23.4786   4
   1   9   7 482.724 23.7190   4
   1  -9  -7 462.157 23.7703   3
   2   9  -7 174.297 13.5757   2
  -2  -9  -7 166.019 9.64286   3
   2   9  -7 158.409 14.1694   4
   2   9  -7 160.582 9.77877   5
  -2  -9  -7 182.616 11.5725   5
  -2  -9  -7 176.629 12.0861   3
  -2   9   7 171.816 11.3523   2
   2  -9  -7 155.257 9.20757   5
  -2   9  -7 180.300 12.3471   4
  -2   9  -7 177.124 14.6731   2
   2   9   7 165.073 13.4293   4
   3   9  -7 514.104 28.3672   4
   3   9  -7 495.931 25.5342   2
  -3  -9  -7 491.146 19.3509   3
  -3  -9  -7 484.734 23.1253   5
  -3   9   7 493.255 21.8892   2
   3   9   7 457.973 26.4060   4
  -3   9  -7 476.523 25.1634   2
  -3  -9   7 524.078 24.7804   3
  -3   9  -7 493.034 21.6335   4
   3  -9  -7 471.037 19.0638   5
  -4  -9  -7 185.718 10.8334   3
  -4   9   7 185.721 12.3371   2
   4   9  -7 217.672 18.8026   4
   4  -9  -7 184.365 10.9972   5
  -4   9  -7 187.495 14.9507   2
   4   9   7 188.089 17.1168   4
  -4   9  -7 180.266 11.0109   4
  -4   9  -7 172.650 10.8231   4
  -4  -9   7 181.252 14.5599   3
  -5   9   7 364.202 18.1649   2
   5   9  -7 323.436 25.0832   4
  -5  -9  -7 374.465 17.2317   3
   5  -9  -7 343.933 17.9970   5
  -5  -9   7 351.049 21.1973   3
  -5   9  -7 363.610 22.6034   2
   5   9   7 408.478 26.6225   4
   6   9  -7 51.4413 10.8188   4
  -6  -9  -7 49.0667 6.71740   3
  -6   9   7 63.5833 7.73113   2
  -6  -9   7 48.2117 8.78988   3
   6   9   7 36.9153 10.7088   4
   0 -10  -7 137.618 9.15131   5
   0 -10  -7 139.243 11.5763   3
   0  10   7 124.815 9.75538   4
   0  10  -7 123.295 12.6763   4
   0  10  -7 131.205 13.2942   2
  -1 -10  -7 42.3682 8.24672   3
  -1 -10  -7 29.2405 5.13662   5
   1  10  -7 22.2841 7.22567   2
  -1 -10  -7 47.9080 6.93848   4
   1  10  -7 33.2657 7.41032   4
   1  10   7 32.4448 6.78378   4
  -1  10  -7 26.3759 6.66300   2
   1 -10  -7 31.6467 4.44176   5
  -1  10  -7 32.3021 6.91576   4
   2  10  -7 374.622 24.3984   4
  -2 -10  -7 384.156 20.4059   3
   2  10  -7 381.850 22.2840   2
  -2 -10  -7 396.953 17.3738   3
  -2  10   7 403.169 20.1730   2
  -2  10  -7 381.941 23.1462   2
   2 -10  -7 399.233 16.6556   5
  -2  10  -7 389.874 20.1639   4
   2  10   7 401.976 22.6008   4
  -3  10   7 28.5648 6.21184   2
  -3 -10  -7 41.3851 7.32353   3
   3  10  -7 42.4297 9.74799   4
   3  10  -7 32.8250 7.02415   2
  -3 -10  -7 42.6258 5.37955   3
  -3  10  -7 61.6449 10.1230   2
   3  10   7 51.5642 9.59130   4
  -3 -10   7 49.4824 7.83354   3
   3 -10  -7 44.7834 5.54477   5
  -3  10  -7 39.5356 6.22092   4
   4  10  -7 167.606 17.1136   4
  -4  10   7 173.412 12.6552   2
  -4 -10  -7 176.491 10.8158   3
   4  10   7 206.010 18.4918   4
  -4 -10   7 191.644 15.5608   3
  -4  10  -7 165.710 15.6952   2
   0  11  -7 16.4864 6.47430   4
   0  11  -7 19.1349 5.58732   2
   0  11   7 18.2664 5.04581   4
   1  11  -7 205.501 17.2402   4
   1  11  -7 229.142 17.5567   2
   1  11   7 189.562 14.5388   4
  -1  11  -7 198.904 15.3184   4
  -1  11  -7 210.273 16.4329   2
   2  11  -7 50.9340 11.2577   4
  -2 -11  -7 73.3347 7.29076   3
   2  11  -7 54.8725 10.0780   2
  -2  11   7 59.9009 7.65904   2
  -2  11  -7 62.4971 10.5925   2
  -2  11  -7 55.9561 8.16224   4
   2  11   7 57.0622 9.97234   4
   0   0  -8 66.2517 4.45070   5
   0   0   8 65.2495 3.91412   5
   0   0  -8 56.7624 3.68408   2
   0   0   8 65.8203 3.72685   2
   1   0  -8 6806.43 226.508   1
  -1   0   8 6342.67 221.167   1
   1   0   8 6595.66 233.094   1
  -2   0   8 1526.35 43.9989   2
   2   0  -8 1528.81 46.7038   3
  -2   0  -8 1610.46 47.6307   5
   2   0   8 1468.26 46.5898   3
  -2   0  -8 1611.38 47.7194   2
  -2   0   8 1565.63 45.7484   5
   2   0  -8 1557.80 47.0046   5
  -2   0   8 1521.05 47.2107   3
  -2   0  -8 1502.36 49.7220   4
   3   0   8 388.034 18.0713   4
   3   0  -8 352.202 15.6850   4
   3   0  -8 345.363 15.3990   5
   3   0   8 376.503 15.1382   3
  -3   0   8 354.337 12.2753   2
  -3   0  -8 367.987 15.6877   5
   3   0  -8 391.948 15.4601   3
  -3   0   8 358.588 14.0529   5
  -3   0  -8 365.279 17.5954   4
   4   0  -8 2149.22 70.5032   3
  -4   0   8 2347.00 72.7318   3
  -4   0  -8 2316.36 71.5901   5
   4   0   8 2290.66 70.7381   3
   4   0   8 2444.88 74.8038   4
   4   0  -8 2351.62 72.4387   5
  -4   0  -8 2334.62 74.5007   4
  -4   0   8 2250.12 69.2388   5
  -4   0   8 2346.47 67.1865   2
  -4   0  -8 2465.08 72.1442   3
   5   0  -8 73.8075 8.37337   5
  -5   0   8 72.9573 6.07204   2
   5   0   8 85.7590 8.75962   4
   5   0   8 62.7444 6.63001   3
   5   0  -8 71.9358 7.74331   4
  -5   0  -8 87.9624 7.91595   3
  -5   0   8 67.4625 6.04625   5
  -5   0   8 59.3017 7.87220   3
  -5   0  -8 85.0331 7.69569   5
  -5   0  -8 68.0562 8.03918   4
  -6   0  -8 369.762 19.2223   3
  -6   0   8 337.326 19.5055   3
  -6   0  -8 370.761 18.9405   5
   6   0   8 372.196 17.9001   3
   6   0  -8 357.162 18.9425   4
   6   0  -8 312.492 19.1206   5
  -6   0   8 329.572 16.3125   5
  -6   0  -8 374.953 20.9109   4
  -6   0   8 338.749 14.5649   2
  -6   0  -8 343.240 18.2948   2
   6   0   8 326.250 20.0514   4
  -7   0   8 846.816 32.7080   5
   7   0   8 845.859 34.0820   3
  -7   0  -8 864.631 35.7831   2
  -7   0  -8 868.619 35.5341   5
  -7   0   8 889.277 38.2635   3
   7   0  -8 848.582 36.4471   4
  -7   0   8 902.195 30.8975   2
   7   0   8 901.555 38.5106   4
  -7   0  -8 902.906 37.1973   3
   7   0  -8 895.124 38.3073   5
  -8   0   8 15.7967 5.14403   5
   8   0   8 12.9943 7.03903   4
   8   0  -8 19.3768 6.70278   4
  -8   0   8 15.1012 3.90138   2
  -8   0  -8 13.7546 5.12829   2
  -8   0   8 16.7006 6.17274   3
   8   0  -8 13.0383 5.25457   5
  -8   0  -8 22.6579 6.22061   5
  -9   0   8 130.650 11.9774   5
  -9   0   8 110.286 13.5935   3
   9   0   8 139.126 14.6371   4
   9   0  -8 129.073 13.1751   4
  -9   0  -8 147.854 14.4761   5
  -9   0  -8 121.980 14.3697   3
  -9   0  -8 127.691 12.8084   2
   0   1  -8 1156.68 34.2185   2
   0  -1  -8 1100.32 32.7927   5
   0  -1  -8 1083.23 32.6807   2
   0  -1   8 1079.43 33.9460   2
   0   1  -8 1127.76 34.9569   5
   0  -1   8 1117.26 34.5671   5
   1  -1   8 824.390 28.0741   2
   1   1  -8 867.483 26.9325   2
   1   1  -8 877.856 28.5262   5
  -1  -1  -8 870.106 27.0938   5
  -1   1   8 903.785 27.4337   3
   1  -1   8 890.172 28.4298   5
  -1  -1  -8 870.436 30.4439   4
  -1  -1   8 873.916 27.0317   2
  -1  -1   8 872.974 28.0527   5
   1  -1  -8 865.904 26.8321   3
  -1   1  -8 909.962 28.9118   5
  -1   1  -8 854.083 28.3154   2
   1  -1  -8 873.105 24.7079   2
   1  -1  -8 870.491 26.4479   5
  -1  -1   8 874.542 27.8998   3
   2   1  -8 341.298 13.9613   3
   2   1  -8 350.380 12.5165   2
  -2   1   8 356.568 10.6100   5
   2   1  -8 321.004 14.4239   5
  -2   1   8 351.128 14.3359   3
  -2  -1  -8 357.052 16.5172   4
   2   1  -8 348.154 15.4071   4
  -2   1   8 354.798 10.6163   5
   2  -1   8 352.047 15.0038   3
  -2  -1  -8 370.171 14.0465   5
   2  -1   8 383.254 14.8223   5
   2   1   8 377.104 16.5977   4
  -2  -1   8 351.821 14.3504   3
   2   1   8 358.013 12.4115   3
  -2   1  -8 357.530 14.8142   5
   2  -1  -8 350.660 13.0723   5
   2  -1  -8 372.128 13.9182   3
  -2   1  -8 331.534 14.5872   2
  -2   1  -8 366.294 16.1635   4
  -2  -1   8 389.532 15.6196   5
  -2  -1   8 344.292 12.6794   2
   3  -1   8 489.873 18.6936   5
  -3   1   8 451.120 14.0066   2
   3  -1   8 445.248 18.8597   3
  -3   1   8 470.504 19.2324   3
  -3  -1  -8 447.241 16.9940   3
  -3  -1  -8 484.823 21.1501   4
  -3   1   8 476.465 15.3481   5
   3   1  -8 461.845 19.8961   4
   3   1  -8 457.417 18.1177   3
   3   1  -8 464.477 19.1116   5
  -3  -1   8 446.131 17.6710   5
  -3  -1   8 461.006 18.6266   3
  -3  -1   8 467.196 16.1693   2
  -3   1  -8 441.668 18.6130   2
   3   1   8 489.112 20.9573   4
   3  -1  -8 448.041 17.9780   3
  -3   1  -8 494.619 20.6000   4
   3  -1  -8 497.796 18.2428   4
   3  -1  -8 447.476 17.6283   5
  -3   1  -8 441.803 18.7758   5
   3   1   8 459.969 16.5235   3
   4  -1   8 219.867 12.1935   3
  -4  -1  -8 207.028 11.0787   3
  -4   1   8 191.778 12.4003   3
  -4   1   8 214.700 9.41123   5
  -4  -1  -8 209.966 11.7511   5
   4   1  -8 223.168 12.7691   5
   4   1  -8 231.487 13.3798   4
   4   1  -8 204.839 11.2079   3
  -4   1   8 193.075 9.09035   5
  -4  -1  -8 211.220 13.5431   4
  -4  -1   8 205.978 11.1609   5
  -4   1  -8 225.114 13.4075   4
  -4   1  -8 224.762 12.3624   5
   4  -1  -8 225.526 11.9292   5
  -4  -1   8 219.375 9.68145   2
   4   1   8 207.683 10.2243   3
  -4   1  -8 201.189 12.0851   2
   4   1   8 229.697 13.8827   4
  -4  -1   8 187.729 11.5286   3
   4  -1  -8 211.306 11.2264   4
   4  -1  -8 217.819 11.5574   3
  -5  -1  -8 327.734 21.3682   4
  -5   1   8 347.638 18.6759   3
  -5  -1  -8 361.010 17.3684   5
   5  -1   8 362.724 18.5878   4
   5   1  -8 309.522 16.0794   3
  -5  -1  -8 365.282 17.0824   3
   5   1  -8 348.318 18.6090   5
   5   1  -8 356.036 18.4509   4
  -5   1   8 344.484 14.1881   5
  -5   1   8 341.881 14.0612   5
   5  -1   8 355.885 17.5178   3
   5  -1  -8 349.382 17.8138   5
   5   1   8 324.236 18.6751   4
  -5   1  -8 342.063 18.3245   4
  -5  -1   8 322.521 17.3497   3
  -5  -1   8 330.110 16.0358   5
   5   1   8 312.356 14.7269   3
  -5   1  -8 333.167 17.0982   2
  -5   1  -8 318.430 16.5462   5
   5  -1  -8 305.385 16.2502   4
  -5   1  -8 344.166 17.9255   3
  -5  -1   8 339.862 14.1333   2
   5  -1  -8 316.692 17.8810   3
   6  -1   8 401.952 21.2258   4
  -6   1   8 370.364 16.4596   5
  -6  -1  -8 388.007 19.9296   3
  -6   1   8 410.815 17.0993   5
   6  -1   8 384.004 22.5903   3
  -6  -1  -8 386.730 22.0100   4
   6   1  -8 393.410 21.7410   5
  -6  -1  -8 415.948 20.2909   5
  -6   1   8 371.569 21.5644   3
  -6   1   8 404.889 16.2064   2
   6   1  -8 412.997 21.6276   4
  -6   1  -8 386.073 21.0465   4
   6  -1  -8 404.361 20.9817   5
  -6   1  -8 397.426 20.1344   2
  -6   1  -8 385.806 19.8869   5
  -6  -1   8 388.727 19.9383   4
   6   1   8 408.874 18.2206   3
  -6  -1   8 387.379 18.7316   5
  -6  -1   8 413.298 21.3204   3
  -6  -1   8 400.786 16.5901   2
   6   1   8 362.821 21.3857   4
  -6   1  -8 381.884 21.1652   3
   6  -1  -8 401.740 19.7641   4
   7   1  -8 855.369 36.8674   4
  -7   1   8 795.506 30.2322   5
  -7   1   8 827.475 29.7796   2
  -7  -1  -8 862.746 34.8797   5
   7  -1   8 861.558 36.4063   4
   7   1  -8 855.208 37.1162   5
  -7   1   8 810.727 37.0680   3
  -7   1   8 824.690 30.4771   5
  -7  -1  -8 928.521 36.2043   3
  -7   1  -8 861.158 36.7375   3
   7   1   8 829.714 37.9207   4
  -7  -1   8 805.750 30.0134   2
   7  -1  -8 849.695 34.4636   4
  -7  -1   8 805.426 36.3724   3
   7   1   8 755.916 31.3238   3
  -7   1  -8 738.124 36.6581   5
  -7   1  -8 880.715 35.4936   2
   8   1  -8 22.1527 6.93925   5
   8  -1   8 8.57270 4.75546   4
  -8  -1  -8 15.6489 6.03721   3
  -8   1   8 14.8416 3.93949   5
  -8   1   8 18.2077 4.47366   5
  -8   1   8 13.0603 4.11662   2
  -8   1   8 1.89134 5.82242   3
  -8  -1  -8 11.8558 4.74283   5
  -8   1  -8 14.9582 5.96544   5
   8  -1  -8 17.1980 6.89363   5
  -8  -1   8 23.6223 6.25672   3
   8  -1  -8 20.7347 6.45342   4
   8   1   8 25.3078 8.27670   4
  -8  -1   8 16.8816 4.31843   2
  -8   1  -8 17.5177 6.07370   3
  -8   1  -8 17.2907 5.51414   2
  -9   1   8 287.758 16.7132   2
   9  -1   8 351.142 23.3570   4
   9   1  -8 352.524 23.6435   4
  -9  -1  -8 336.271 22.0979   2
  -9  -1  -8 335.989 21.7649   5
  -9  -1  -8 321.374 21.7816   3
  -9   1   8 345.352 25.0025   3
  -9   1   8 328.151 17.4013   5
  -9   1  -8 339.826 23.9890   3
   9   1   8 347.954 24.6313   4
  -9  -1   8 335.304 23.4936   3
  -9   1  -8 328.047 21.3195   5
  -9   1  -8 340.899 21.4489   2
   0  -2   8 18.8947 2.77255   2
   0   2  -8 15.5471 3.13518   5
   0   2   8 15.4313 1.57206   3
   0  -2  -8 13.6917 1.25897   3
   0  -2   8 19.3842 3.04667   5
   0  -2  -8 20.2771 3.44083   4
   0   2  -8 10.7101 2.29298   2
   1  -2   8 1968.49 59.7974   5
  -1  -2  -8 2097.13 61.9947   4
   1  -2   8 1960.48 59.8361   2
  -1  -2   8 1928.64 59.3926   5
   1   2   8 1981.97 61.1651   4
  -1  -2   8 1956.01 58.6964   2
   2   2  -8 738.398 27.2909   5
   2  -2   8 619.737 23.9376   2
   2   2  -8 630.984 25.3003   4
   2   2  -8 673.546 22.5679   2
  -2   2   8 660.716 23.7991   3
  -2  -2  -8 651.788 26.0388   4
   2  -2   8 637.463 23.9089   5
  -2  -2   8 680.576 24.0242   5
  -2   2  -8 674.776 24.4854   5
   2   2   8 690.652 26.3183   4
   2  -2  -8 664.505 20.7724   5
   2  -2  -8 694.614 23.1203   3
  -2  -2   8 708.064 22.9609   2
   2   2   8 668.163 19.2847   3
  -2  -2   8 668.353 23.6720   3
  -2   2  -8 684.848 24.5978   2
  -3  -2  -8 2552.20 81.5914   4
   3   2  -8 2578.08 80.6703   4
   3  -2   8 2645.49 80.5147   3
   3   2  -8 2727.44 79.9959   5
  -3   2   8 2689.85 83.3611   3
  -3  -2  -8 2638.66 75.2071   3
   3  -2   8 2608.07 78.5787   5
   3  -2  -8 2533.40 77.7496   3
  -3  -2   8 2482.41 78.1011   3
  -3   2  -8 2550.89 78.9781   2
  -3   2  -8 2798.11 80.6944   4
   3   2   8 2575.60 81.4148   4
   3  -2  -8 2558.76 76.0853   4
  -3  -2   8 2684.77 78.4532   5
   3  -2  -8 2527.11 75.9450   5
  -4   2   8 950.467 28.2059   2
   4   2  -8 913.490 35.2922   4
   4   2  -8 964.311 32.9215   3
   4   2  -8 899.987 34.5211   5
   4  -2   8 968.657 33.4973   5
  -4  -2  -8 915.095 36.2953   4
  -4  -2  -8 879.857 30.9275   3
  -4   2   8 1003.46 35.5602   3
   4  -2   8 961.109 35.2491   3
   4   2   8 959.244 29.8171   3
   4  -2  -8 932.708 33.0798   3
  -4  -2   8 911.490 33.4142   3
   4  -2  -8 920.976 31.2950   4
   4   2   8 901.327 36.0458   4
  -4   2  -8 948.188 34.0556   2
  -4  -2   8 907.857 32.9823   5
  -4   2  -8 904.600 34.3661   4
  -4   2  -8 924.695 33.3572   5
  -4  -2   8 921.243 30.9309   2
  -5  -2  -8 146.818 9.55514   3
   5   2  -8 120.816 9.36746   3
  -5   2   8 132.439 6.19065   5
  -5   2   8 121.070 6.55522   2
  -5   2   8 127.531 11.2388   3
  -5   2   8 126.576 6.13791   5
  -5  -2  -8 134.766 11.9838   4
   5   2  -8 115.259 10.4947   4
   5  -2   8 124.384 10.2166   3
   5   2  -8 142.988 11.2560   5
   5  -2  -8 106.570 8.19547   4
  -5   2  -8 122.758 10.0188   4
   5   2   8 111.945 7.21236   3
  -5   2  -8 121.439 9.50380   5
   5  -2  -8 101.873 10.6243   3
  -5  -2   8 124.586 11.7331   4
   5  -2  -8 112.848 9.57237   5
   5   2   8 104.114 10.5113   4
  -5  -2   8 127.793 8.18741   2
  -5  -2   8 123.753 9.84324   3
  -5   2  -8 105.902 9.22140   2
   6   2  -8 323.804 19.6002   5
   6   2  -8 362.172 21.0604   4
  -6  -2  -8 343.954 17.6301   3
  -6   2   8 366.405 20.8441   3
   6  -2   8 333.586 18.8456   3
  -6   2   8 353.097 14.5264   2
  -6   2   8 334.107 13.7103   5
  -6   2   8 332.869 13.7164   5
  -6   2  -8 361.146 18.9334   2
   6  -2  -8 385.858 19.7545   5
  -6  -2   8 323.210 17.8742   5
  -6  -2   8 316.237 15.3749   2
   6   2   8 306.295 20.0530   4
  -6   2  -8 349.401 20.2719   3
  -6  -2   8 348.735 19.0007   4
  -6   2  -8 356.944 18.4233   5
  -6  -2   8 340.236 19.1547   3
   6  -2  -8 368.130 17.4531   4
   6   2   8 370.045 15.8743   3
  -7   2   8 780.102 26.8796   5
  -7   2   8 685.264 27.7322   5
  -7  -2  -8 796.891 32.7341   3
  -7   2   8 774.400 27.6886   2
  -7   2   8 672.773 34.3743   3
   7   2  -8 798.788 35.5637   5
   7   2  -8 778.865 35.4501   4
  -7  -2   8 757.430 34.0613   3
   7  -2  -8 788.120 31.1196   4
   7   2   8 789.349 36.8249   4
  -7   2  -8 767.674 35.6529   3
  -7  -2   8 768.416 29.1015   2
   7   2   8 779.988 29.5255   3
  -7   2  -8 758.744 32.6660   2
  -7   2  -8 750.368 33.9621   4
  -8  -2  -8 42.4788 7.45060   5
   8   2  -8 61.1769 9.57862   4
  -8   2   8 48.9910 5.86098   5
  -8   2   8 44.4357 5.93407   2
  -8   2   8 39.9059 5.85271   5
  -8  -2  -8 52.8619 9.07567   3
   8   2  -8 53.1211 9.32184   5
  -8   2   8 46.6232 10.2100   3
   8  -2  -8 50.1291 7.67859   4
  -8   2  -8 44.7667 9.08411   3
   8   2   8 37.6381 8.94734   4
   8  -2  -8 37.4989 8.92893   5
  -8  -2   8 46.2433 9.51980   3
  -8   2  -8 43.2468 7.99033   2
  -8   2  -8 52.4437 9.08661   5
  -9   2   8 497.259 22.0876   2
  -9   2   8 510.162 21.2957   5
  -9  -2  -8 463.004 26.3876   5
  -9   2   8 448.177 20.0905   5
   9   2  -8 461.345 28.6870   4
  -9  -2  -8 486.939 27.3498   3
  -9   2   8 518.180 31.6550   3
  -9   2  -8 493.332 29.9068   3
  -9   2  -8 482.276 25.6733   5
   9   2   8 469.594 29.2388   4
  -9   2  -8 462.355 26.5846   2
  -9  -2   8 471.909 28.6947   3
   0  -3   8 5199.51 206.746   1
   0   3  -8 4890.94 207.522   1
   0   3   8 4815.16 149.999   1
   0   3   8 5005.47 148.122   1
  -1   3   8 468.033 17.0386   3
   1   3  -8 456.634 17.7818   2
   1  -3   8 479.540 18.5582   2
  -1  -3  -8 481.944 19.4505   4
   1  -3   8 430.079 18.0616   5
   1  -3  -8 470.854 15.0050   2
   1   3   8 468.316 19.2906   4
  -1  -3   8 471.554 18.3708   5
   1  -3  -8 471.360 17.2045   4
  -1   3  -8 456.426 18.2212   5
   1  -3  -8 449.071 16.1178   3
  -1   3  -8 411.561 19.9654   2
  -1  -3   8 485.499 18.1638   2
   2   3  -8 1397.51 46.2426   5
  -2   3   8 1436.08 45.5173   3
   2  -3   8 1460.79 46.1693   2
   2  -3   8 1514.48 46.2235   5
  -2  -3  -8 1427.57 47.8495   4
   2   3  -8 1416.81 44.3874   2
  -2   3   8 1452.75 40.3705   2
   2   3  -8 1414.55 47.3757   4
   2  -3  -8 1415.52 39.5529   5
  -2  -3   8 1441.95 45.6671   5
   2  -3  -8 1399.15 39.5220   5
   2   3   8 1363.06 47.6025   4
  -2  -3   8 1456.16 45.2408   3
   2  -3  -8 1377.70 44.3363   3
  -2   3  -8 1404.22 45.9847   2
  -2  -3   8 1389.83 44.6213   2
   2  -3  -8 1392.96 40.5281   2
  -2   3  -8 1354.51 45.1363   5
  -3   3   8 250.440 13.7151   3
  -3  -3  -8 260.776 14.9829   4
   3   3  -8 253.474 14.0315   5
   3   3  -8 251.256 14.6117   4
   3  -3   8 264.890 13.4672   5
  -3   3   8 247.841 8.67258   2
   3  -3   8 247.926 13.1916   2
  -3  -3  -8 244.236 9.65830   3
   3  -3   8 273.511 14.9846   3
   3   3  -8 246.331 11.8998   2
   3  -3  -8 250.882 10.3355   5
  -3  -3   8 263.294 12.2409   2
  -3   3  -8 238.475 13.0908   2
   3  -3  -8 266.710 10.3680   4
   3  -3  -8 256.500 12.7362   3
  -3   3  -8 255.644 13.1171   5
   3   3   8 245.550 14.6412   4
  -3  -3   8 272.882 13.6096   5
  -3   3  -8 235.528 13.1443   4
  -3  -3   8 248.517 12.8385   3
  -4  -3  -8 76.8115 5.67754   3
  -4   3   8 73.0281 8.48949   3
   4  -3   8 77.5881 8.56174   3
   4   3  -8 79.7564 8.46426   4
   4  -3   8 74.1134 7.49230   5
   4   3  -8 87.6330 8.32069   5
  -4   3   8 68.6092 4.32133   2
  -4  -3  -8 71.9658 8.70260   4
  -4   3  -8 76.8540 7.44034   2
   4  -3  -8 94.3518 7.93707   3
  -4  -3   8 82.3535 6.50767   2
  -4  -3   8 90.1978 7.65104   5
   4  -3  -8 87.1205 5.54877   4
   4   3   8 80.5643 4.79868   3
  -4   3  -8 79.6499 7.26241   5
   4   3   8 89.9586 9.06633   4
   4  -3  -8 86.6495 6.52726   5
  -4  -3   8 82.6979 7.76264   3
   5   3  -8 276.625 16.9338   5
   5   3  -8 303.912 18.6227   4
  -5  -3  -8 300.742 14.2050   3
   5  -3   8 282.141 15.5035   5
  -5   3   8 303.238 11.7748   2
   5  -3   8 268.471 16.8805   3
  -5   3   8 267.225 16.9557   3
   5   3  -8 269.412 14.7769   3
  -5  -3  -8 270.803 17.6396   4
  -5   3  -8 316.960 16.7344   4
  -5  -3   8 297.375 16.3718   3
   5  -3  -8 280.426 12.8021   4
  -5   3  -8 294.814 16.6428   2
   5  -3  -8 289.629 15.2309   5
   5  -3  -8 288.493 15.7479   3
  -5  -3   8 302.593 14.2749   2
   5   3   8 279.897 12.1574   3
  -5  -3   8 256.934 15.3405   5
  -5  -3   8 276.903 16.8088   4
   5   3   8 286.671 18.5221   4
  -5   3  -8 300.020 15.4190   5
  -6   3   8 1387.19 53.8779   3
  -6  -3  -8 1399.42 48.5974   3
   6   3  -8 1405.10 54.4223   4
   6   3  -8 1437.92 53.5449   5
  -6   3   8 1411.89 44.6293   2
   6   3   8 1344.17 54.2782   4
   6   3   8 1426.36 45.5960   3
  -6  -3   8 1519.08 52.0570   3
   6  -3  -8 1427.45 46.5165   4
  -6   3  -8 1452.35 51.3046   4
  -6   3  -8 1492.43 51.6042   2
   6  -3  -8 1415.01 50.8147   5
  -6  -3   8 1462.56 48.0039   2
  -6   3  -8 1431.82 49.8468   5
  -7  -3  -8 14.1936 5.03184   3
  -7   3   8 18.0231 6.21057   3
   7   3  -8 23.3581 7.32089   5
  -7   3   8 22.3339 4.15861   2
   7   3  -8 19.8665 7.55795   4
  -7   3  -8 19.8512 5.55446   2
  -7   3  -8 14.6393 5.92399   5
   7  -3  -8 22.4157 4.98640   4
   7   3   8 15.0624 4.33273   3
   7   3   8 19.8934 6.53302   4
  -7  -3   8 26.0924 6.21191   3
  -7   3  -8 28.5758 6.35713   4
  -8  -3  -8 446.368 23.6700   3
   8   3  -8 424.910 27.0511   4
  -8   3   8 453.832 27.5573   3
  -8   3   8 433.103 19.0471   2
   8   3  -8 426.730 26.6033   5
  -8   3  -8 390.624 23.5014   2
  -8  -3   8 427.554 25.4839   3
   8   3   8 424.944 27.0145   4
   8  -3  -8 413.443 20.3267   4
  -8   3  -8 437.983 23.1697   5
  -9   3   8 62.9205 7.63692   2
  -9   3   8 66.9736 11.7512   3
   9   3  -8 69.8162 11.1179   4
  -9  -3  -8 68.5974 10.6144   3
  -9  -3   8 64.9765 12.0459   3
   9   3   8 88.8483 13.9476   4
   9  -3  -8 63.9325 8.44209   4
  -9   3  -8 83.6408 11.5723   2
  -9   3  -8 77.7512 11.2024   5
   0  -4  -8 72.2014 4.27745   3
   0  -4   8 72.4304 6.66424   5
   0   4  -8 75.5298 6.30585   5
   0  -4  -8 75.6693 5.15155   2
   0   4  -8 63.2481 5.84133   2
   0  -4   8 60.4638 6.26545   2
   0   4   8 62.3730 5.71114   4
   0  -4  -8 73.5770 6.04437   4
   1   4  -8 859.433 32.2791   4
   1  -4   8 887.051 31.3553   5
  -1  -4  -8 894.136 26.0049   3
  -1  -4  -8 862.417 31.8437   4
   1   4  -8 918.485 31.5077   5
  -1   4   8 864.606 29.6566   3
  -1  -4  -8 864.010 29.4043   2
   1  -4   8 890.754 31.6020   2
   1   4  -8 872.240 30.8392   2
  -1   4  -8 854.169 31.4467   2
  -1   4  -8 818.162 30.2824   5
   1  -4  -8 882.160 29.0460   4
  -1  -4   8 952.102 31.4770   2
   1  -4  -8 866.019 28.9548   3
  -1  -4   8 958.951 31.7033   5
   1   4   8 925.366 32.1171   4
   1  -4  -8 934.219 28.1764   2
  -2  -4  -8 15.9626 1.32959   3
   2   4  -8 9.30405 2.82494   2
  -2   4   8 14.5963 1.97013   2
   2  -4   8 14.9077 3.70070   2
   2   4  -8 12.8533 4.42014   4
   2  -4   8 23.2697 4.67932   5
  -2  -4  -8 17.3860 4.70108   4
  -2  -4  -8 19.4390 3.75289   2
   2   4  -8 18.7094 4.07057   5
  -2   4   8 11.6450 3.13611   3
  -2  -4   8 11.5768 2.99516   2
   2  -4  -8 11.6391 2.21957   4
  -2   4  -8 7.18778 3.13133   5
   2  -4  -8 16.2324 2.23730   2
  -2  -4   8 10.3436 3.64103   5
   2  -4  -8 13.8833 3.27987   3
  -2  -4   8 16.5712 3.48583   3
   2   4   8 14.6313 3.77942   4
  -2   4  -8 11.4031 3.37724   2
   3  -4   8 460.345 23.4476   3
  -3  -4  -8 544.403 17.3069   3
   3   4  -8 519.703 20.7714   2
  -3  -4  -8 533.127 24.4402   4
  -3   4   8 534.533 23.0044   3
   3   4  -8 542.167 23.2250   5
   3  -4   8 534.974 22.5488   2
  -3   4   8 549.365 17.3872   2
   3   4  -8 518.720 24.1063   4
   3  -4   8 515.258 21.9919   5
  -3   4  -8 523.957 22.5074   2
   3  -4  -8 532.841 16.7591   4
   3  -4  -8 548.159 21.8147   3
   3  -4  -8 515.655 16.5617   4
  -3  -4   8 529.970 21.1962   2
   3  -4  -8 512.128 17.2269   5
   3  -4  -8 515.719 17.4367   2
   3  -4  -8 529.472 17.5781   5
  -3  -4   8 499.208 21.7174   5
  -3  -4   8 520.357 21.5328   3
   3   4   8 489.948 23.7053   4
  -3   4  -8 551.178 21.5071   5
   4   4  -8 650.483 28.0050   5
  -4  -4  -8 660.164 29.8181   4
  -4   4   8 662.208 28.4084   3
   4   4  -8 670.674 29.8859   4
   4  -4   8 655.982 29.3954   3
  -4   4   8 652.692 21.5547   2
   4  -4   8 624.347 26.9205   5
   4  -4   8 685.534 27.2674   2
  -4  -4  -8 654.216 22.6676   3
   4  -4  -8 627.061 26.2946   3
   4   4   8 657.512 29.8922   4
   4  -4  -8 655.989 20.4444   4
  -4  -4   8 676.480 27.1201   5
  -4   4  -8 672.389 26.0067   5
  -4  -4   8 651.132 25.4971   2
  -4   4  -8 638.382 26.1350   4
  -4   4  -8 641.357 27.0020   2
   4  -4  -8 662.196 24.1245   5
  -4  -4   8 706.464 26.8468   3
  -5   4   8 0.33480 1.56632   2
  -5  -4  -8 7.02140 2.61403   3
  -5   4   8 -1.2172 2.48047   3
   5   4  -8 1.58489 3.39249   4
   5   4  -8 5.06475 4.42212   5
   5  -4   8 7.78598 4.82933   3
  -5   4  -8 4.63368 2.89135   5
   5  -4  -8 7.23311 3.05982   5
   5   4   8 16.7666 6.64388   4
  -5   4  -8 13.8055 4.80970   2
  -5   4  -8 6.74841 3.25245   4
   5  -4  -8 4.84825 3.43307   3
  -5  -4   8 12.5359 4.36252   3
  -5  -4   8 4.80846 3.36674   2
   6   4  -8 105.788 12.0560   4
  -6  -4  -8 105.712 8.99076   3
  -6   4   8 114.924 11.8524   3
   6   4  -8 91.3370 13.0679   5
  -6   4   8 114.088 7.30549   2
  -6   4  -8 118.352 10.6534   5
   6  -4  -8 102.621 9.84970   5
   6   4   8 102.171 7.25511   3
   6   4   8 108.919 13.2997   4
   6  -4  -8 97.5998 6.34760   4
  -6  -4   8 114.229 10.8423   2
  -6   4  -8 94.5019 9.79180   4
  -7  -4  -8 498.221 24.0248   3
   7   4  -8 541.909 28.7627   5
  -7   4   8 549.408 21.0634   2
   7   4  -8 518.644 29.9438   4
  -7   4   8 528.405 29.4191   3
   7  -4  -8 530.022 20.2151   4
   7   4   8 567.481 30.6358   4
   7   4   8 498.622 21.0515   3
  -7   4  -8 495.388 24.9079   4
  -7  -4   8 552.446 27.2582   3
  -7   4  -8 540.431 26.8564   2
  -7   4  -8 534.403 24.6949   5
  -8   4   8 126.831 14.6206   3
  -8  -4  -8 138.697 12.5902   3
   8   4  -8 111.143 14.2744   5
   8   4  -8 129.665 15.6477   4
  -8   4   8 126.071 9.20183   2
   8  -4  -8 113.636 8.49596   4
  -8   4  -8 127.072 13.2194   2
  -8  -4   8 138.223 13.6210   3
  -8   4  -8 121.743 12.2260   5
   8   4   8 99.8129 13.3851   4
  -9   4   8 254.489 14.3545   2
   9   4  -8 206.420 23.0700   4
  -9  -4  -8 248.329 17.9538   3
  -9   4   8 220.712 21.4149   3
  -9   4  -8 243.129 17.3767   5
   9  -4  -8 230.181 12.9600   4
  -9   4  -8 279.939 20.2140   2
   9   4   8 227.724 20.7524   4
   0  -5  -8 5473.72 159.540   4
   1   5  -8 207.685 11.9226   5
   1   5  -8 173.692 11.1022   2
   1  -5   8 216.835 12.7327   2
  -1  -5  -8 206.452 8.69503   3
   1  -5   8 195.910 11.8194   5
  -1  -5  -8 197.911 10.6609   2
   1   5  -8 220.427 13.0203   4
  -1  -5  -8 217.674 12.4535   4
  -1  -5   8 191.193 11.7750   5
  -1   5  -8 223.365 12.8529   2
   1  -5  -8 206.891 9.77758   4
   1  -5  -8 206.427 10.4238   3
  -1   5  -8 202.273 11.2474   5
  -1  -5   8 192.094 11.6136   2
   2   5  -8 1111.45 39.1469   5
  -2  -5  -8 1068.85 40.3114   4
  -2   5   8 1079.64 41.4297   3
   2   5  -8 1116.84 38.4776   2
   2  -5   8 1151.57 39.1241   5
   2   5  -8 1163.79 41.7344   4
  -2   5   8 1118.26 34.5375   2
  -2  -5  -8 1103.62 32.4556   3
  -2  -5  -8 1065.89 37.4309   2
   2  -5   8 1212.29 40.1823   2
   2   5   8 1091.87 40.2509   4
   2  -5  -8 1096.13 37.6951   3
   2  -5  -8 1079.28 33.1763   4
  -2  -5   8 1150.14 39.2767   5
  -2   5  -8 1105.52 37.3263   5
  -2   5  -8 1095.34 39.3826   2
  -2  -5   8 1071.68 38.5313   2
   2  -5  -8 1100.88 34.9310   2
  -3   5   8 557.486 19.1762   2
   3  -5   8 536.317 26.5986   3
  -3   5   8 587.318 24.9677   3
  -3  -5  -8 571.795 23.1061   2
   3  -5   8 549.534 24.1150   2
   3   5  -8 563.528 24.2893   5
   3   5  -8 546.743 22.7758   2
  -3  -5  -8 551.832 25.7570   4
   3   5  -8 526.378 25.5956   4
  -3  -5  -8 552.171 18.2323   3
   3  -5   8 488.328 25.4605   5
  -3   5  -8 549.608 24.2737   2
   3  -5  -8 543.097 19.4383   2
  -3  -5   8 596.455 26.0788   2
  -3  -5   8 544.131 23.1021   3
   3  -5  -8 570.877 18.0326   5
   3  -5  -8 560.824 23.4011   3
  -3  -5   8 593.342 24.3588   5
  -3   5  -8 538.089 21.9191   5
   3   5   8 562.456 26.0196   4
   3  -5  -8 550.286 18.2449   5
   4  -5   8 506.907 23.3504   5
  -4  -5  -8 550.643 19.3702   3
   4  -5   8 506.646 24.1646   2
  -4  -5  -8 522.218 26.2254   4
   4   5  -8 508.264 24.6468   5
  -4  -5  -8 501.247 22.6805   2
   4   5  -8 541.418 26.9683   4
  -4   5   8 521.119 18.8722   2
  -4   5   8 518.105 25.3660   3
   4  -5   8 519.830 29.4847   3
   4   5   8 604.813 27.7331   4
  -4   5  -8 546.963 24.4862   2
  -4   5  -8 557.157 23.0923   4
  -4  -5   8 561.433 23.6449   3
  -4   5  -8 512.065 21.8026   5
  -4  -5   8 555.427 23.5072   2
   4  -5  -8 557.811 19.4043   2
   4  -5  -8 552.662 20.7615   5
  -5  -5  -8 817.282 33.9417   5
  -5   5   8 825.527 27.8559   2
   5   5  -8 825.527 37.9442   4
   5   5  -8 817.039 34.8254   5
  -5   5   8 846.603 36.5260   3
  -5  -5  -8 809.027 29.0954   3
  -5  -5   8 854.921 33.5757   3
   5   5   8 870.671 37.9131   4
  -5   5  -8 831.261 31.4247   5
  -5   5  -8 805.299 31.8423   4
  -5   5  -8 843.340 34.1482   2
   5  -5  -8 815.724 31.2306   5
   6   5  -8 787.599 38.3731   4
  -6   5   8 881.265 38.6425   3
  -6   5   8 791.067 30.4631   2
   6   5  -8 795.749 35.9264   5
  -6  -5  -8 816.181 30.6385   3
  -6   5  -8 832.073 34.7351   2
   6   5   8 801.254 38.2550   4
  -6  -5   8 833.089 34.4107   3
  -6   5  -8 814.042 31.9016   5
  -6   5  -8 756.823 31.9801   4
   6  -5  -8 829.414 33.6136   5
  -7  -5  -8 236.856 14.8836   3
  -7   5   8 221.105 19.2796   3
   7   5  -8 253.637 19.2042   5
  -7   5   8 247.724 12.6361   2
   7   5  -8 227.261 19.4072   4
  -7   5  -8 254.257 15.7153   5
   7   5   8 276.337 21.5015   4
  -7  -5   8 245.183 17.8229   3
  -7   5  -8 248.228 17.1924   2
  -7   5  -8 241.674 15.8820   4
  -8   5   8 539.615 22.1681   2
  -8  -5  -8 531.401 25.8447   3
   8   5  -8 582.617 33.9948   4
  -8   5   8 477.768 30.9748   3
  -8   5  -8 485.418 28.3037   4
  -8   5  -8 519.576 28.0914   2
  -8   5  -8 501.106 24.9390   5
  -8  -5   8 559.717 29.6480   3
   8   5   8 528.881 32.6148   4
   0  -6  -8 740.859 25.9083   3
   0  -6  -8 764.190 27.0010   2
   0  -6   8 768.222 28.8803   5
   0   6  -8 713.951 27.0871   5
   0   6   8 748.854 27.1132   4
   0   6  -8 668.460 28.2362   2
   0  -6  -8 730.677 26.9483   4
   0   6  -8 697.726 28.5936   4
   0  -6   8 727.998 29.2722   2
  -1  -6  -8 845.520 31.7272   4
   1   6  -8 855.259 31.9323   2
  -1  -6  -8 844.009 30.2321   2
   1  -6   8 845.186 33.7145   5
   1   6  -8 805.241 30.4533   5
  -1  -6  -8 834.505 27.7525   3
   1   6  -8 864.079 33.4799   4
   1  -6   8 782.548 31.9851   2
  -1   6   8 824.862 28.5348   2
  -1   6  -8 820.120 29.7345   5
  -1  -6   8 794.274 34.2938   5
   1  -6  -8 818.669 28.9558   2
  -1   6  -8 811.423 30.9092   4
   1  -6  -8 873.623 30.0943   3
   1   6   8 852.909 31.8201   4
   1  -6  -8 801.990 27.6923   4
  -1   6  -8 814.465 31.8344   2
  -1  -6   8 832.932 32.0580   2
   2   6  -8 90.7448 9.92198   4
  -2   6   8 87.5353 5.98273   2
  -2  -6  -8 77.8715 7.76507   2
   2   6  -8 92.0867 8.15061   5
  -2  -6  -8 79.3837 8.64765   4
   2  -6   8 79.0766 8.10501   2
  -2  -6  -8 83.6864 4.65476   3
   2   6  -8 100.755 8.41794   2
   2  -6   8 82.1834 7.92300   5
  -2   6  -8 84.7236 8.99710   2
   2  -6  -8 72.4909 7.27460   3
  -2   6  -8 99.9856 7.80069   5
   2   6   8 86.3121 8.52766   4
  -2  -6   8 77.0466 7.79837   2
   2  -6  -8 98.5802 6.85602   2
  -2  -6   8 89.0053 8.83862   5
   2  -6  -8 80.9352 4.04111   4
   3   6  -8 1564.05 56.7950   4
   3   6  -8 1523.47 53.1286   5
   3   6  -8 1488.00 51.9640   2
   3  -6   8 1587.50 53.0748   5
  -3  -6  -8 1527.64 55.3032   4
  -3  -6  -8 1517.54 52.0278   2
  -3   6   8 1598.36 48.0378   2
  -3   6  -8 1537.93 49.9635   5
   3  -6  -8 1564.81 48.4946   2
   3  -6  -8 1567.27 52.7614   3
   3   6   8 1606.47 56.0995   4
  -3   6  -8 1531.28 53.6075   2
  -3  -6   8 1454.40 52.4083   2
   3  -6  -8 1607.02 45.5383   5
   3  -6  -8 1565.42 46.1733   5
  -3  -6   8 1570.97 52.4248   3
  -4   6   8 117.775 11.1688   3
   4   6  -8 135.993 12.6545   4
  -4  -6  -8 127.579 10.4949   5
  -4   6   8 119.976 7.53925   2
  -4  -6  -8 110.409 6.90855   3
   4   6  -8 120.903 10.6382   5
  -4  -6   8 133.326 10.3779   3
   4   6   8 130.281 13.0011   4
   4  -6  -8 124.009 8.32470   5
  -4   6  -8 135.493 9.78017   4
  -4   6  -8 129.346 11.6528   2
   4  -6  -8 113.565 10.0306   3
  -4   6  -8 123.205 9.18411   5
   4  -6  -8 119.258 7.70734   2
  -5   6   8 4.61466 2.54025   2
   5   6  -8 21.3023 6.54382   5
   5   6  -8 5.29537 4.40393   4
  -5  -6  -8 8.05665 2.73018   3
  -5  -6  -8 5.77539 4.41452   5
  -5   6   8 14.9639 5.87088   3
  -5   6  -8 5.30222 2.79949   5
   5   6   8 14.9062 6.66609   4
  -5   6  -8 10.3471 5.34819   2
  -5  -6   8 8.21617 4.09313   3
   5  -6  -8 8.58586 3.67154   5
  -5   6  -8 9.75799 3.71281   4
  -6   6   8 38.3569 5.26020   2
  -6  -6  -8 34.1286 5.37711   3
   6   6  -8 42.0774 9.17585   4
   6   6  -8 11.3919 6.34467   5
  -6   6   8 19.5679 7.40933   3
  -6   6  -8 35.7621 5.92399   4
  -6  -6   8 23.2316 5.71953   3
  -6   6  -8 27.3212 5.71109   5
  -6   6  -8 23.7422 6.13152   2
  -6   6  -8 25.1124 5.02181   5
   6   6   8 24.8756 8.00141   4
   7   6  -8 11.6349 5.54851   5
  -7   6   8 10.0325 3.33466   2
  -7  -6  -8 11.6979 4.33229   3
  -7   6   8 13.3869 7.23682   3
  -7   6  -8 8.36345 4.17452   5
  -7  -6   8 14.1962 5.45717   3
  -7   6  -8 2.37180 3.43215   2
  -7   6  -8 8.25935 4.79187   4
  -8   6   8 12.1312 9.20854   3
   8   6  -8 25.3309 8.58886   4
  -8   6   8 9.90797 3.91474   2
  -8  -6  -8 9.64041 5.19619   3
  -8   6  -8 3.76833 5.13570   2
  -8   6  -8 15.5168 4.89132   5
  -8  -6   8 5.70106 5.96488   3
   8   6   8 14.7849 6.60951   4
   0  -7  -8 1352.17 44.1616   3
   0   7   8 1368.04 44.6117   4
   0  -7  -8 1330.35 44.8649   2
   0   7  -8 1314.52 47.3478   4
   0   7  -8 1330.67 44.3485   5
   0   7  -8 1351.42 47.4104   2
   0  -7   8 1300.72 46.2200   5
   0  -7  -8 1298.13 44.2415   4
   1  -7   8 352.525 18.0767   5
  -1   7   8 383.728 16.3639   2
   1   7  -8 373.610 18.8915   2
  -1  -7  -8 367.754 18.4350   4
  -1  -7  -8 318.614 16.9126   3
   1   7  -8 358.053 17.1085   5
   1   7  -8 328.453 18.9643   4
   1  -7  -8 376.059 16.9691   2
   1   7   8 362.104 18.4142   4
  -1   7  -8 368.997 18.2984   4
  -1   7  -8 371.486 19.5607   2
   1  -7  -8 373.924 17.3098   3
  -1  -7   8 315.763 17.8618   5
   1  -7  -8 343.637 14.4743   4
  -1   7  -8 381.724 16.7029   5
   2   7  -8 128.911 10.7214   2
   2   7  -8 146.211 11.1722   5
  -2  -7  -8 141.322 7.41617   3
   2  -7   8 130.123 11.9366   5
  -2   7   8 155.192 9.33133   2
  -2  -7  -8 157.501 9.09987   3
  -2  -7  -8 160.563 11.7225   2
   2   7  -8 176.472 13.9996   4
  -2  -7  -8 151.806 11.8991   4
   2   7   8 151.618 11.8949   4
  -2   7  -8 168.361 9.74551   5
  -2   7  -8 155.656 10.7284   4
   2  -7  -8 150.772 10.7683   3
   2  -7  -8 164.347 5.10294   5
   2  -7  -8 146.984 9.69362   2
  -2   7  -8 141.399 12.0413   2
   3   7  -8 225.438 16.4357   2
  -3  -7  -8 244.347 16.3515   4
   3   7  -8 209.805 16.3279   4
  -3  -7  -8 226.836 13.2647   5
   3   7  -8 233.079 14.7411   5
  -3  -7  -8 230.061 10.1321   3
  -3   7   8 235.572 11.8556   2
   3  -7  -8 235.785 9.68765   5
  -3   7  -8 236.384 12.3456   5
   3  -7  -8 220.757 14.6538   3
   3  -7  -8 250.857 12.6159   2
  -3  -7   8 231.427 14.4276   3
   3   7   8 254.444 16.9154   4
   3  -7  -8 239.145 10.4341   5
   4   7  -8 192.064 16.7878   4
  -4  -7  -8 187.166 9.49149   3
   4   7  -8 175.422 13.7940   5
  -4   7   8 189.865 10.4817   2
  -4   7  -8 204.503 11.3921   5
   4  -7  -8 175.300 10.6510   2
  -4  -7   8 177.759 13.0999   3
  -4   7  -8 185.037 11.4711   4
   4  -7  -8 199.836 10.1680   5
   4   7   8 160.838 17.5539   4
  -4   7  -8 196.797 14.8352   2
   5   7  -8 83.6144 11.6248   4
   5   7  -8 69.9976 9.02318   5
  -5  -7  -8 83.6156 7.81262   3
  -5   7   8 82.3228 6.83376   2
   5  -7  -8 69.5410 6.81076   2
  -5   7  -8 65.7642 7.38231   4
  -5   7  -8 69.8594 10.1625   2
  -5  -7   8 64.0286 8.25615   3
  -5   7  -8 80.8740 8.03808   5
   5   7   8 89.2107 12.4966   4
   5  -7  -8 84.8351 7.36229   5
  -5   7  -8 87.4647 7.69411   5
   6   7  -8 132.246 13.5689   5
  -6   7   8 135.555 14.6066   3
  -6   7   8 160.133 9.86775   2
  -6  -7  -8 163.973 10.5122   3
   6   7  -8 143.138 15.3204   4
  -6   7  -8 150.734 13.3789   2
  -6  -7   8 149.884 12.7550   3
  -6   7  -8 139.940 10.6640   4
  -6   7  -8 147.077 11.0713   5
   6   7   8 132.476 15.8291   4
  -6   7  -8 141.698 9.99119   5
  -7  -7  -8 115.300 9.88780   3
   7   7  -8 84.9986 16.7514   4
  -7   7   8 96.3168 14.3502   3
  -7   7   8 92.4989 8.08275   2
  -7  -7   8 108.187 11.5396   3
  -7   7  -8 89.2559 8.48619   5
  -7   7  -8 118.853 13.1134   2
   7   7   8 103.489 13.8407   4
  -7   7  -8 72.3779 9.73651   4
   0  -8  -8 8.09930 3.50534   4
   0  -8  -8 8.37392 1.87773   5
   0  -8  -8 7.02319 3.62001   3
   0   8  -8 9.06859 5.12437   4
   0   8   8 19.0477 4.17055   4
   0  -8  -8 16.2181 4.43268   2
   0   8  -8 15.3415 4.94709   2
   1   8  -8 140.338 12.8435   4
  -1   8   8 129.699 9.74300   2
  -1  -8  -8 150.456 8.30848   5
  -1  -8  -8 131.397 9.48841   3
   1   8  -8 126.117 11.2695   2
   1   8  -8 146.616 10.2252   5
  -1  -8  -8 154.520 11.5608   4
  -1   8  -8 161.638 12.2145   4
   1  -8  -8 143.547 6.08908   5
   1  -8  -8 148.405 11.0611   3
   1  -8  -8 147.010 8.20063   4
  -1   8  -8 150.423 12.2716   2
  -1   8  -8 150.645 9.32864   5
   1   8   8 129.770 11.1325   4
   1  -8  -8 131.331 10.7839   2
  -2  -8  -8 290.895 14.2787   3
   2   8  -8 300.938 18.0442   2
  -2   8   8 282.263 14.5283   2
  -2  -8  -8 288.634 14.3296   5
  -2  -8  -8 279.002 12.2967   3
  -2  -8  -8 303.087 18.3399   4
   2   8  -8 324.125 19.9398   4
   2   8  -8 298.973 15.8185   5
   2   8   8 297.291 18.2200   4
  -2   8  -8 302.967 13.6484   5
   2  -8  -8 266.396 15.1998   2
   2  -8  -8 281.532 10.6531   5
  -2   8  -8 299.382 17.9618   2
  -2   8  -8 292.886 15.8901   4
   3   8  -8 166.534 13.1042   2
   3   8  -8 197.370 16.1807   4
   3   8  -8 178.949 12.8764   5
  -3  -8  -8 195.641 9.56226   3
  -3  -8  -8 194.643 12.6056   5
  -3   8   8 187.691 11.2719   2
   3   8   8 196.644 15.3168   4
   3  -8  -8 176.585 11.5568   2
  -3  -8   8 223.063 14.4418   3
  -3   8  -8 196.115 15.1883   2
   3  -8  -8 199.719 14.5065   3
  -3   8  -8 193.340 12.1894   4
   3  -8  -8 205.255 9.40485   5
  -4  -8  -8 202.646 14.4978   5
   4   8  -8 226.034 15.3460   5
  -4   8   8 243.951 12.8672   2
   4   8  -8 241.283 18.7756   4
  -4   8  -8 206.207 12.8507   4
  -4   8  -8 235.645 13.0036   4
   4  -8  -8 238.215 11.7736   5
  -4   8  -8 231.082 16.9075   2
   4  -8  -8 232.891 13.3215   2
  -4  -8   8 246.201 16.2644   3
   4   8   8 247.407 18.8163   4
  -4   8  -8 217.120 11.1934   5
  -5  -8  -8 741.819 27.2568   3
  -5   8   8 744.306 27.8929   2
   5   8  -8 754.440 32.8178   5
   5   8  -8 730.194 37.7849   4
   5   8   8 751.592 37.7239   4
  -5   8  -8 742.453 27.7174   4
  -5  -8   8 756.981 32.9688   3
   5  -8  -8 738.416 28.2668   5
  -5   8  -8 727.300 34.0002   2
  -5   8  -8 720.054 28.4859   4
  -6  -8  -8 83.2692 7.66873   3
  -6   8   8 86.2234 7.80239   2
   6   8  -8 78.8457 12.4513   4
   6   8   8 63.8265 11.2345   4
  -6   8  -8 73.6947 10.2572   2
  -6  -8   8 77.7047 9.82851   3
  -6   8  -8 72.7230 7.94708   4
   0   9   8 240.342 13.3372   4
   0  -9  -8 222.473 13.8498   3
   0   9  -8 233.514 16.4424   2
   0  -9  -8 215.321 12.6634   4
   0   9  -8 202.839 15.6238   4
   0  -9  -8 196.815 10.1767   5
  -1  -9  -8 135.906 10.3646   3
   1   9  -8 124.473 8.87226   5
  -1  -9  -8 127.434 8.82330   5
   1   9  -8 135.874 13.2106   4
   1   9  -8 126.099 12.5845   2
   1  -9  -8 134.810 7.82080   4
  -1   9  -8 144.745 12.1335   4
  -1   9  -8 118.930 11.6095   2
   1   9   8 111.832 10.8597   4
   1  -9  -8 136.904 7.13727   5
  -2  -9  -8 120.106 9.52548   5
  -2  -9  -8 124.222 9.55488   3
   2   9  -8 110.787 10.7290   5
  -2   9   8 126.321 9.95142   2
   2   9  -8 122.884 12.4022   2
  -2  -9  -8 124.635 8.02008   3
   2   9  -8 139.185 13.4064   4
   2  -9  -8 134.497 11.8670   3
   2  -9  -8 111.306 11.4116   2
  -2   9  -8 118.481 10.0521   4
  -2   9  -8 137.518 12.3683   2
   2   9   8 145.745 13.0258   4
   2  -9  -8 125.882 6.98884   5
  -3  -9  -8 72.7125 5.85002   3
  -3   9   8 65.9436 7.53444   2
   3   9  -8 72.9493 9.23375   2
  -3  -9  -8 69.7399 7.34392   3
   3   9  -8 58.3143 9.57063   4
   3   9  -8 69.8718 8.25012   5
  -3   9  -8 64.4588 9.23314   2
   3   9   8 71.8835 10.7197   4
  -3   9  -8 82.3374 8.14807   4
   3  -9  -8 56.1374 7.54390   2
   3  -9  -8 64.9044 5.91831   5
  -3  -9   8 78.4569 9.29646   3
  -4  -9  -8 123.060 8.37031   3
  -4   9   8 117.020 8.93262   2
   4   9  -8 85.7711 13.6406   4
  -4   9  -8 129.919 12.6851   2
  -4   9  -8 118.360 9.18949   4
   4  -9  -8 111.964 8.25827   5
  -4   9  -8 119.913 9.15175   4
  -4  -9   8 112.078 11.9893   3
   4   9   8 128.130 13.6397   4
  -5   9   8 81.9131 8.26398   2
   5   9  -8 96.5318 14.4758   4
  -5   9  -8 102.704 12.6768   2
  -5  -9   8 105.278 11.0367   3
  -5   9  -8 77.3804 7.16441   4
   5   9   8 101.757 12.9494   4
   5  -9  -8 89.0318 8.66333   5
   0 -10  -8 94.5912 9.45688   3
   0  10  -8 139.812 15.2914   4
   0 -10  -8 106.440 7.82426   5
   0 -10  -8 104.480 8.79744   4
   0  10   8 100.690 8.72122   4
   0  10  -8 121.367 11.9064   2
  -1 -10  -8 638.976 25.7026   5
   1  10  -8 738.824 34.0755   4
  -1 -10  -8 659.606 28.3774   3
   1  10  -8 675.629 31.6737   2
  -1  10  -8 666.399 30.4597   4
  -1  10  -8 669.306 32.0686   2
   1  10   8 641.156 29.2634   4
   1 -10  -8 677.760 24.0472   5
  -2  10   8 124.081 10.1747   2
  -2 -10  -8 119.613 9.98339   3
   2  10  -8 116.783 13.1347   4
  -2 -10  -8 123.401 11.6503   5
   2  10  -8 122.968 12.0389   2
  -2 -10  -8 136.594 8.79128   3
  -2  10  -8 146.747 14.1768   2
  -2  10  -8 137.536 11.7691   4
   2 -10  -8 121.609 7.69638   5
   2  10   8 143.141 13.7418   4
   3  10  -8 603.478 30.3752   2
  -3 -10  -8 571.283 22.0992   3
  -3  10   8 586.945 28.2908   2
   3  10  -8 526.292 31.4097   4
  -3  10  -8 574.099 29.3100   2
  -3  10  -8 572.768 25.2245   4
   3 -10  -8 554.786 22.2310   5
  -3 -10   8 623.695 29.0079   3
   3  10   8 604.489 31.0891   4
  -4 -10  -8 105.883 7.93999   3
  -4  10   8 108.807 11.4668   2
   4  10  -8 112.484 15.3461   4
  -4 -10   8 120.371 12.7219   3
  -4  10  -8 109.638 15.3243   2
  -4  10  -8 112.818 9.40580   4
   4  10   8 108.079 12.9873   4
   0  11   8 4.13069 3.30567   4
   0  11  -8 -0.6903 2.95758   2
   0  11  -8 2.87584 5.08665   4
   1  11  -8 12.6671 6.61320   2
   1  11  -8 27.6362 8.26118   4
  -1  11  -8 36.4881 8.68930   4
   1  11   8 36.4457 7.63502   4
  -1  11  -8 38.1054 9.02152   2
  -2 -11  -8 328.488 15.4188   3
   2  11  -8 319.601 23.0267   4
   2  11  -8 310.632 20.7878   2
  -2  11  -8 310.019 21.4078   2
  -2  11  -8 293.214 18.1014   4
   2  11   8 294.751 20.1856   4
   0   0   9 2.29268 1.15549   5
   0   0  -9 1.91598 1.13233   2
   0   0  -9 2.21568 1.26117   5
   0   0   9 3.17467 1.26127   3
  -1   0   9 485.420 16.2456   5
  -1   0   9 500.919 15.3818   2
   1   0   9 479.895 16.6468   5
  -1   0   9 478.524 16.7829   3
   1   0  -9 461.401 15.2306   2
  -1   0  -9 495.270 17.3982   2
  -1   0  -9 466.113 17.4665   5
   1   0  -9 487.711 17.2136   5
  -2   0  -9 1967.61 60.2495   2
   2   0   9 2014.25 59.6003   3
  -2   0   9 2000.31 58.3424   5
  -2   0  -9 2018.62 60.3399   5
   2   0  -9 1931.63 59.5677   5
  -2   0  -9 2095.93 63.5743   4
   2   0  -9 1963.04 59.5621   3
  -3   0   9 1813.37 50.8143   2
  -3   0  -9 1730.69 55.0256   5
   3   0   9 1761.27 54.2937   3
  -3   0  -9 1770.65 58.0387   4
   3   0  -9 1776.61 55.6767   4
  -3   0   9 1720.46 55.2351   3
  -3   0  -9 1740.45 55.2553   2
   3   0  -9 1765.28 54.3701   3
  -3   0   9 1794.98 52.9212   5
  -4   0  -9 134.648 10.4551   4
   4   0   9 127.745 10.6558   4
   4   0   9 136.156 8.75351   3
  -4   0   9 120.650 6.12997   2
  -4   0   9 128.525 9.73945   3
  -4   0  -9 140.225 9.33801   5
   4   0  -9 126.822 9.55034   5
  -4   0  -9 120.631 9.20617   2
   4   0  -9 135.611 9.72020   4
   4   0  -9 130.079 8.60603   3
  -4   0   9 127.099 7.77694   5
   5   0   9 319.103 15.5974   3
  -5   0   9 314.674 17.1556   3
  -5   0  -9 301.691 16.3528   3
  -5   0   9 292.262 12.3090   2
  -5   0  -9 291.892 16.3604   2
  -5   0  -9 336.915 16.6380   5
   5   0  -9 295.982 16.3526   4
   5   0  -9 331.729 17.2545   5
   5   0   9 325.188 18.6354   4
  -5   0  -9 320.455 18.4777   4
   5   0  -9 322.429 15.9551   3
  -5   0   9 300.328 14.2294   5
  -6   0  -9 48.4564 6.99616   3
  -6   0   9 38.3299 7.67825   3
  -6   0  -9 53.2503 7.13235   5
   6   0   9 53.5707 6.26485   3
  -6   0  -9 52.0076 7.06475   2
   6   0  -9 47.7491 7.58721   4
  -6   0  -9 51.5989 8.13811   4
   6   0   9 58.6471 9.13025   4
  -6   0   9 51.7259 4.97525   2
   6   0  -9 53.7193 7.79378   5
  -6   0   9 46.4894 5.48242   5
   7   0   9 86.3935 9.14796   3
   7   0  -9 111.209 11.4873   5
  -7   0   9 102.624 9.17311   5
  -7   0   9 104.410 12.1356   3
   7   0  -9 86.8603 9.80885   4
  -7   0  -9 92.1642 10.8286   2
  -7   0   9 90.8471 7.13090   2
   7   0   9 107.306 12.5277   4
  -7   0  -9 95.4672 10.0499   5
  -7   0  -9 103.800 11.3255   3
  -8   0  -9 463.589 24.9533   5
  -8   0  -9 496.260 26.0937   2
  -8   0   9 493.098 20.7678   2
   8   0   9 468.149 27.5412   4
   8   0  -9 513.331 26.8072   4
   8   0  -9 462.332 26.9965   5
  -8   0   9 489.865 22.5744   5
  -8   0   9 484.120 28.2496   3
  -9   0  -9 77.2221 11.6675   2
  -9   0   9 85.4560 13.4154   3
  -9   0  -9 83.8530 11.2721   3
   9   0  -9 78.1291 11.9343   4
   9   0   9 74.5691 11.0959   4
  -9   0   9 81.0762 8.66525   2
  -9   0  -9 94.8738 11.4583   5
   0   1  -9 649.831 21.6555   2
   0  -1  -9 647.189 20.6777   5
   0  -1  -9 646.412 20.3605   2
   0  -1   9 666.705 22.2019   5
   0   1   9 627.448 19.9198   3
   0   1  -9 639.291 22.4772   5
   0  -1   9 669.193 21.6794   2
   1  -1   9 391.641 14.6385   2
   1  -1   9 366.710 15.7418   5
   1   1  -9 379.364 13.2475   2
  -1  -1  -9 385.392 16.5569   4
  -1  -1  -9 371.730 13.4440   5
   1   1  -9 378.830 14.7329   5
  -1   1   9 370.621 13.4505   3
  -1   1  -9 368.213 14.8324   5
   1  -1  -9 367.729 12.9952   3
   1  -1  -9 342.100 11.0661   2
  -1   1  -9 349.106 14.2376   2
   1  -1  -9 365.258 12.9165   5
  -1  -1   9 344.297 13.0573   2
  -1  -1   9 338.451 13.8632   5
  -1  -1   9 371.642 14.0792   3
   2  -1   9 2965.02 84.0055   5
   2  -1   9 2811.01 84.6310   3
  -2  -1  -9 2838.99 87.0193   4
  -2   1  -9 2795.01 86.2863   4
   3   1  -9 229.049 12.7492   4
  -3  -1  -9 246.573 11.5929   5
  -3   1   9 228.833 7.28846   2
   3  -1   9 221.167 11.8719   3
   3  -1   9 242.660 11.8418   5
  -3   1   9 223.623 7.31963   2
   3   1  -9 222.665 12.2310   5
   3   1  -9 241.395 11.5742   3
  -3  -1  -9 244.541 13.9354   4
  -3   1   9 225.952 8.51827   5
   3   1   9 238.904 9.98135   3
  -3   1  -9 219.088 11.9295   5
   3  -1  -9 223.989 11.2610   4
  -3   1  -9 229.161 13.3915   4
   3  -1  -9 237.787 11.1673   5
  -3  -1   9 246.670 12.1478   3
  -3  -1   9 212.837 10.7303   5
   3  -1  -9 221.412 11.1465   3
  -3   1  -9 223.554 12.1037   2
   3   1   9 224.635 13.6493   4
  -3  -1   9 229.317 9.56167   2
  -4   1   9 881.137 26.1433   2
   4  -1   9 882.524 32.1243   3
   4   1  -9 897.894 33.0054   5
  -4  -1  -9 926.417 31.6554   5
  -4   1   9 872.328 27.5690   5
  -4  -1  -9 871.286 30.3183   3
  -4   1   9 856.290 27.6011   5
   4   1  -9 860.339 32.9153   4
   4   1  -9 812.381 30.4990   3
  -4   1   9 831.891 32.3464   3
  -4  -1  -9 888.263 34.7560   4
  -4   1  -9 902.158 32.1103   5
   4  -1  -9 840.038 31.0509   5
  -4  -1   9 845.735 28.0566   2
   4  -1  -9 882.308 31.0940   4
  -4   1  -9 870.182 31.9673   2
   4   1   9 917.712 34.7968   4
  -4  -1   9 874.574 30.3681   5
  -4   1  -9 850.560 33.6869   4
  -4  -1   9 863.043 32.1034   3
   4  -1  -9 848.245 30.9308   3
   4   1   9 868.659 29.2058   3
   5   1  -9 1240.26 45.3786   5
  -5   1   9 1259.38 37.9696   2
  -5  -1  -9 1259.07 45.9982   3
  -5   1   9 1242.40 45.5683   3
   5   1  -9 1270.16 45.9113   4
   5  -1   9 1234.52 43.9731   3
  -5  -1  -9 1249.58 47.1224   4
   5   1  -9 1249.10 42.9504   3
  -5   1   9 1221.37 39.4512   5
  -5   1   9 1281.44 39.6550   5
  -5  -1  -9 1308.34 44.0471   5
  -5   1  -9 1199.57 45.7687   4
   5  -1  -9 1275.99 43.5594   4
   5   1   9 1263.34 41.2971   3
   5   1   9 1315.08 47.5323   4
  -5  -1   9 1219.86 42.1074   5
  -5  -1   9 1290.88 45.2432   3
  -5   1  -9 1260.85 44.4091   2
   5  -1  -9 1276.22 43.7782   3
   5  -1  -9 1280.33 44.4948   5
  -5   1  -9 1202.82 43.6914   5
  -5  -1   9 1238.00 39.7097   2
  -6   1   9 407.189 16.1126   2
   6  -1   9 412.457 22.1917   4
  -6  -1  -9 374.359 19.6742   3
  -6  -1  -9 369.252 20.0055   5
  -6   1   9 428.397 22.5874   3
   6   1  -9 443.363 22.6271   5
  -6   1   9 439.267 19.3486   5
   6   1  -9 430.446 22.6068   4
   6  -1   9 403.623 20.6695   3
  -6   1   9 380.322 16.7514   5
  -6   1  -9 422.267 21.2160   2
   6   1   9 449.300 24.0981   4
  -6   1  -9 405.462 22.0185   4
   6   1   9 407.001 18.3561   3
  -6  -1   9 373.257 21.1993   3
   6  -1  -9 373.814 19.6781   4
  -6  -1   9 392.898 19.0572   5
   6  -1  -9 439.752 22.1790   5
  -6   1  -9 414.439 20.9113   5
  -6  -1   9 408.592 16.9795   2
  -6   1  -9 375.685 21.3197   3
  -7   1   9 1533.09 48.6282   5
  -7   1   9 1508.27 47.6725   2
  -7   1   9 1513.56 57.2451   3
   7   1  -9 1490.91 56.5190   5
  -7  -1  -9 1541.31 53.9098   5
  -7   1   9 1491.43 48.4289   5
   7  -1   9 1361.09 54.3660   4
   7   1  -9 1517.66 55.9311   4
  -7  -1  -9 1532.65 54.0107   3
   7   1   9 1442.09 50.0505   3
   7  -1  -9 1486.54 53.1499   4
  -7  -1   9 1461.05 48.1351   2
   7   1   9 1563.50 58.5298   4
  -7   1  -9 1383.38 52.9876   2
  -7   1  -9 1453.08 53.4321   5
   7  -1  -9 1479.73 55.5114   5
  -7   1  -9 1463.00 55.3486   3
  -7  -1   9 1485.03 55.7909   3
  -8   1   9 285.138 15.2386   5
   8  -1   9 315.374 20.3675   4
  -8  -1  -9 328.043 19.9971   5
  -8   1   9 263.521 14.2166   2
  -8   1   9 297.471 21.2150   3
  -8  -1  -9 278.988 18.9702   3
   8   1  -9 265.714 19.8640   4
  -8   1   9 280.827 15.0483   5
   8   1  -9 292.894 20.5302   5
  -8  -1   9 273.898 14.4626   2
   8  -1  -9 274.965 20.4401   5
   8  -1  -9 268.495 18.1329   4
  -8   1  -9 285.369 19.1822   2
  -8  -1   9 257.495 19.7962   3
  -8   1  -9 275.205 18.0986   5
   8   1   9 277.645 20.5368   4
  -8   1  -9 307.921 20.8084   3
  -9   1   9 53.5550 6.71368   2
  -9   1   9 45.1580 6.65078   2
   9   1  -9 58.1168 11.5024   5
  -9  -1  -9 52.9649 8.87179   5
  -9  -1  -9 53.4813 10.3500   3
  -9   1   9 56.3243 10.0811   3
  -9   1   9 55.1871 7.66128   5
  -9  -1  -9 36.1763 7.81071   2
   9  -1   9 62.0075 11.4278   4
   9   1   9 43.2870 11.2289   4
  -9   1  -9 45.0170 10.1395   3
  -9   1  -9 45.8712 8.67833   5
  -9   1  -9 53.1326 8.90932   2
  -9  -1   9 48.7910 11.3114   3
   0   2  -9 4380.00 186.816   1
   0  -2   9 4400.19 186.226   1
   0   2   9 4564.16 153.178   1
   0   2   9 4757.11 159.497   1
   1  -2   9 2145.56 65.3462   5
   1   2  -9 2193.76 65.5439   5
   1  -2   9 2167.34 65.1917   2
  -1  -2  -9 2310.52 67.7243   4
  -1  -2   9 2070.99 64.7735   5
  -1   2  -9 2118.06 65.1527   2
  -1  -2   9 2183.37 64.1914   2
   2  -2   9 2335.73 71.4438   5
  -2  -2  -9 2386.13 74.3742   4
   2  -2   9 2439.09 71.8667   2
   2   2  -9 2296.51 71.8041   5
   2   2   9 2364.30 77.6514   4
  -2  -2   9 2387.40 71.1864   5
   2  -2  -9 2490.64 70.0506   3
  -2   2  -9 2310.69 71.5439   5
  -2  -2   9 2345.11 69.7040   2
   3  -2   9 134.692 8.83747   5
  -3  -2  -9 136.647 6.63204   3
  -3  -2  -9 131.640 10.6788   4
   3  -2   9 131.671 9.47589   3
   3   2  -9 139.083 9.51327   5
  -3   2   9 138.348 10.8046   3
   3   2  -9 127.223 9.76309   4
   3   2  -9 143.097 7.63369   2
   3  -2  -9 137.577 7.56097   5
   3   2   9 112.799 9.66979   4
   3  -2  -9 138.966 7.65947   4
   3  -2  -9 135.189 8.27709   3
  -3   2  -9 134.831 9.30572   5
  -3  -2   9 140.214 9.04725   3
  -3   2  -9 147.276 9.40970   2
   3   2   9 140.407 5.97869   3
  -3   2  -9 130.398 9.73694   4
  -3  -2   9 135.064 7.70951   2
  -3  -2   9 151.542 9.20645   5
  -4   2   9 280.697 15.3970   3
   4   2  -9 265.000 15.5224   5
  -4  -2  -9 262.549 16.5082   4
   4  -2   9 286.732 14.4546   5
   4  -2   9 287.279 15.7740   3
  -4   2   9 278.920 9.67105   2
  -4  -2  -9 289.010 12.6490   3
   4   2  -9 276.151 13.9180   3
   4   2  -9 297.477 16.6595   4
   4   2   9 277.800 16.8346   4
  -4   2  -9 277.908 14.5658   5
  -4  -2   9 266.679 12.3085   2
  -4  -2   9 276.842 14.5064   3
   4   2   9 285.149 11.4310   3
   4  -2  -9 263.591 13.9273   3
  -4   2  -9 304.184 15.2734   2
  -4   2  -9 275.251 15.3697   4
  -4  -2   9 302.883 14.6530   5
   4  -2  -9 298.327 13.9412   5
   4  -2  -9 273.236 13.0326   4
   5   2  -9 836.270 31.0059   3
   5   2  -9 849.463 33.7607   5
  -5   2   9 857.099 33.9489   3
   5   2  -9 724.352 32.8787   4
  -5  -2  -9 859.461 30.0665   3
  -5  -2  -9 815.664 35.1445   4
  -5   2   9 796.170 24.4988   5
   5  -2   9 831.242 32.9744   3
  -5   2   9 861.743 26.0003   2
  -5   2  -9 787.684 31.8934   2
   5   2   9 791.977 34.4577   4
  -5  -2   9 825.817 33.9551   5
  -5   2  -9 816.919 31.7343   5
   5  -2  -9 815.038 29.6846   4
  -5  -2   9 724.665 31.3035   3
  -5   2  -9 768.005 32.5522   4
   5  -2  -9 809.294 31.0888   3
   5  -2  -9 797.788 31.2735   5
   5   2   9 812.430 27.7415   3
  -5  -2   9 839.502 28.6906   2
  -6   2   9 257.007 10.8195   5
   6  -2   9 225.787 15.7537   3
  -6   2   9 255.522 11.4476   2
  -6   2   9 284.763 18.0102   3
   6   2  -9 275.088 17.9305   5
  -6   2   9 282.726 12.2797   5
   6   2  -9 285.028 18.4208   4
  -6  -2  -9 246.844 14.7625   3
  -6  -2   9 238.689 12.8043   2
   6  -2  -9 278.542 16.9762   5
   6   2   9 245.766 12.8036   3
  -6  -2   9 263.343 17.1222   5
  -6  -2   9 259.811 16.4375   3
   6   2   9 268.104 18.7367   4
  -6   2  -9 257.553 16.0158   5
  -6   2  -9 253.368 15.8135   2
  -6   2  -9 281.274 17.3793   4
   6  -2  -9 267.353 14.6054   4
  -7   2   9 1.91695 2.12526   5
  -7  -2  -9 5.58938 4.07791   3
   7   2  -9 -0.2039 3.11532   5
  -7  -2  -9 0.35784 3.08413   5
   7   2  -9 6.02013 4.86091   4
  -7   2   9 1.35110 2.12004   5
  -7   2   9 -1.1791 4.67015   3
  -7   2   9 -0.4246 2.10619   2
   7  -2  -9 -0.9172 3.01189   4
  -7   2  -9 2.55440 3.29458   2
   7  -2  -9 1.79058 3.35855   5
  -7   2  -9 13.1840 6.85082   3
   7   2   9 0.80797 4.91804   4
  -7  -2   9 3.55622 2.99429   2
  -7  -2   9 2.30192 4.22203   3
   8   2  -9 46.4955 9.38430   5
  -8   2   9 57.4756 6.42744   5
   8   2  -9 49.5690 9.84517   4
  -8  -2  -9 56.3084 9.43600   5
  -8  -2  -9 37.5013 7.58317   3
  -8   2   9 47.2743 9.68877   3
  -8   2   9 56.6148 6.12563   2
  -8   2  -9 58.0945 9.79916   2
   8  -2  -9 71.7182 10.3596   5
   8   2   9 61.1408 10.0931   4
   8  -2  -9 59.5288 7.59231   4
  -8   2  -9 48.1445 10.2542   3
  -8  -2   9 58.2671 9.05366   3
  -8   2  -9 50.3316 7.82273   5
  -9   2   9 152.846 11.0290   2
  -9   2   9 161.956 18.0963   3
  -9  -2  -9 146.109 13.8453   3
  -9   2   9 158.937 10.1771   5
  -9   2   9 144.149 11.6648   5
  -9  -2  -9 169.333 15.5485   5
  -9   2  -9 162.004 14.7929   2
   9  -2  -9 157.730 13.3434   4
  -9   2  -9 170.020 15.1459   5
  -9  -2   9 146.641 16.6171   3
  -9   2  -9 164.354 17.1477   3
   9   2   9 158.601 16.4925   4
   0  -3  -9 105.575 4.32215   3
   0   3   9 104.543 4.84339   3
   0   3  -9 107.286 7.50893   2
   0  -3  -9 99.9708 5.40555   2
   0  -3   9 94.3093 7.07114   2
   0  -3   9 102.220 7.21056   5
   0   3  -9 95.2788 7.40915   5
   0  -3  -9 107.053 7.45466   4
  -1  -3  -9 3051.35 90.9467   4
   1  -3   9 2969.51 89.2729   5
   1  -3   9 3009.08 89.3626   2
   1  -3  -9 3069.21 88.2531   4
  -1  -3   9 3175.02 88.9415   2
   1   3   9 2974.93 90.3976   4
  -1  -3   9 2831.54 88.7550   5
   2   3  -9 921.771 31.0926   2
   2   3  -9 978.349 33.4396   5
   2  -3   9 939.278 32.8459   5
  -2   3   9 929.664 32.0982   3
   2   3  -9 993.181 34.7622   4
   2  -3   9 916.009 32.7451   2
  -2  -3  -9 920.765 34.5235   4
  -2   3  -9 953.632 32.5876   5
  -2   3  -9 923.706 32.8485   2
   2  -3  -9 927.546 26.8458   5
  -2  -3   9 911.124 31.8611   3
  -2  -3   9 909.862 32.3489   5
   2   3   9 964.286 34.7537   4
   2  -3  -9 931.506 26.8620   2
   2  -3  -9 911.327 26.8002   5
  -2  -3   9 928.191 31.5117   2
   3  -3   9 436.900 19.5082   2
   3  -3   9 484.650 19.9563   5
  -3   3   9 482.366 20.5498   3
  -3  -3  -9 449.122 14.9430   3
   3   3  -9 468.961 21.7974   4
  -3  -3  -9 440.458 21.5447   4
  -3   3   9 462.351 13.5792   2
   3   3  -9 454.231 18.0534   2
   3  -3   9 486.716 21.9813   3
   3   3  -9 475.218 20.5900   5
  -3  -3   9 428.797 19.0223   3
  -3   3  -9 464.287 20.2137   2
   3  -3  -9 451.522 16.4337   4
  -3   3  -9 441.000 19.9622   4
  -3  -3   9 446.308 19.4570   5
  -3  -3   9 437.006 18.1148   2
   3  -3  -9 458.190 18.7111   3
   3  -3  -9 444.093 16.1514   5
  -3   3  -9 461.372 19.4802   5
   3   3   9 492.873 22.2496   4
  -4   3   9 414.440 13.4965   2
   4   3  -9 442.071 21.0906   5
   4   3  -9 407.714 21.3846   4
  -4  -3  -9 394.490 15.6861   3
  -4   3   9 393.530 20.1914   3
   4  -3   9 416.170 21.1395   3
   4   3   9 399.482 14.2748   3
   4  -3  -9 452.234 19.5667   5
  -4   3  -9 397.751 19.2148   2
   4  -3  -9 432.425 16.2279   4
  -4  -3   9 432.838 20.8797   5
  -4  -3   9 410.340 17.5650   2
  -4   3  -9 412.755 18.9094   5
  -4   3  -9 423.600 19.8640   4
   4  -3  -9 401.616 18.6013   3
   4   3   9 429.437 21.9211   4
  -4  -3   9 409.823 18.9411   3
   5  -3   9 350.931 19.4572   3
  -5  -3  -9 338.722 15.3421   3
   5   3  -9 336.848 19.9505   4
   5  -3   9 335.628 17.4755   5
   5   3  -9 312.372 18.5965   5
  -5  -3  -9 288.309 19.6891   4
  -5   3   9 331.034 12.4963   2
  -5   3   9 330.823 19.1134   3
  -5  -3   9 329.559 17.6790   5
  -5   3  -9 325.293 18.0515   4
  -5   3  -9 348.153 17.6490   5
  -5   3  -9 359.409 18.7618   2
   5  -3  -9 337.111 16.8063   5
  -5  -3   9 326.253 15.4951   2
   5  -3  -9 358.078 14.9624   4
  -5  -3   9 351.548 18.0840   3
   5  -3  -9 330.367 17.1635   3
   5   3   9 351.072 20.5810   4
   5   3   9 351.242 13.8179   3
   6   3  -9 51.9199 9.94349   4
  -6   3   9 58.0304 8.83466   3
   6   3  -9 63.1085 9.87825   5
  -6  -3  -9 50.0344 6.67539   3
  -6   3   9 51.5040 4.75434   2
  -6   3  -9 48.2753 7.23286   5
   6  -3  -9 62.0371 8.64066   5
  -6  -3   9 63.5717 6.60295   2
   6  -3  -9 53.0871 5.92407   4
  -6   3  -9 63.4666 8.26869   2
   6   3   9 44.2126 9.90146   4
  -6  -3   9 57.0841 8.64834   3
   6   3   9 43.3778 5.00692   3
  -6   3  -9 60.4835 7.83932   4
   7   3  -9 99.0187 12.1995   5
   7   3  -9 86.0449 11.9913   4
  -7   3   9 103.395 13.0403   3
  -7  -3  -9 92.1412 9.59412   3
   7   3   9 84.5374 12.6018   4
  -7  -3   9 92.1532 11.3035   3
  -7   3  -9 80.0135 9.88730   5
   7   3   9 86.8200 7.14608   3
   7  -3  -9 85.6236 11.7233   5
  -7   3  -9 107.612 11.7076   2
   7  -3  -9 85.5113 7.96662   4
  -7   3  -9 79.7421 11.4326   4
  -8  -3  -9 33.0509 7.14679   3
  -8   3   9 37.8927 5.23035   2
   8   3  -9 37.0238 9.32230   4
  -8   3   9 49.4701 10.7811   3
   8   3  -9 31.3302 8.40766   5
  -8   3  -9 30.2591 7.44957   5
   8   3   9 31.1508 8.31340   4
   8  -3  -9 27.6141 5.63367   4
  -8  -3   9 20.4883 7.20797   3
   8  -3  -9 41.3862 8.75965   5
  -8   3  -9 19.1701 7.21694   2
  -9  -3  -9 261.604 22.3924   5
  -9  -3  -9 299.737 20.0156   3
  -9   3   9 300.426 15.4043   2
   9   3  -9 290.230 22.6945   4
   9  -3  -9 271.049 16.6910   4
   9   3   9 267.483 25.5696   4
  -9   3  -9 293.719 20.0680   2
  -9   3  -9 269.391 18.6210   5
   0   4  -9 7452.34 311.193   1
   0  -4   9 6377.52 266.899   1
   1   4  -9 1711.42 55.7045   4
   1   4  -9 1672.13 53.6935   2
   1   4  -9 1714.73 54.5318   5
   1  -4   9 1751.09 54.6275   5
  -1  -4  -9 1733.96 52.1663   2
  -1   4   9 1664.39 52.0585   3
  -1  -4  -9 1752.54 55.4346   4
   1  -4   9 1685.79 54.5783   2
  -1  -4   9 1591.47 53.6276   2
  -1   4  -9 1658.02 54.3956   2
  -1  -4   9 1713.81 54.2781   5
  -1   4  -9 1750.64 53.9673   5
   1   4   9 1734.67 55.2129   4
   1  -4  -9 1695.98 50.1808   2
   1  -4  -9 1696.23 51.1691   3
   1  -4  -9 1724.33 52.3170   4
   2  -4   9 1236.66 42.0300   5
   2   4  -9 1323.24 44.5611   4
[truncated: 1,171,216 more chars]
